# Supplementary material for: Vascular dysfunction and increased metastasis of B16F10 melanomas in Shb deficient mice as compared with their wild type counterparts
Source: BMC Cancer. 2015 Apr 8;15:234. doi: 10.1186/s12885-015-1269-y (PMC4392795; doi:10.1186/s12885-015-1269-y)
Supplement: Additional file 3: Table S1. — Gene expression in Shb +/- vascular fragments relative wild type. Values are log2 expression wild type, log2 fold change in expression (+/-) and p values for five preparations of vascular fragments from each genotype. [file 12885_2015_1269_MOESM3_ESM.xls]

## Sheet: Sheet1
Additional file 3: Gene expression in Shb +/- vascular fragments relative wild type
Probe Id	Gene symbol	Gene description	mRNA description	Average expression	log2 fold change	P value
10384443	---	---	---	5.22618	-0.31309	0.00106793
10405160	---	---	---	3.7103	-0.291394	0.0014572
10398386	Mir299	microRNA 299	Mus musculus microRNA 299 (Mir299), microRNA.	4.37952	-0.26745	0.00165969
10542656	B230216G23Rik	RIKEN cDNA B230216G23 gene	Mus musculus RIKEN cDNA B230216G23 gene (B230216G23Rik), mRNA.	6.022	-0.222418	0.00199119
10439285	Gm6815	zinc finger, BED domain containing 4 pseudogene	Mus musculus adult male testis cDNA, RIKEN full-length enriched library, clone:4932427E15 product:Similar to zinc finger, BED domain containing 4 homolog [Mus musculus], full insert sequence.	4.18492	-0.287731	0.00203784
10455591	---	---	---	5.38657	-0.307685	0.00246757
10566613	---	---	cdna:known chromosome:NCBIM37:7:114070048:114070971:-1 gene:ENSMUSG00000062553 gene_biotype:protein_coding transcript_biotype:protein_coding	3.75194	0.317798	0.00322836
10403816	---	---	---	3.90458	-0.313476	0.00327624
10497337	Car1	carbonic anhydrase 1	Mus musculus carbonic anhydrase 1 (Car1), transcript variant 1, mRNA.	5.74374	-0.286706	0.00354802
10538584	---	---	cdna:pseudogene chromosome:NCBIM37:6:57262933:57263821:1 gene:ENSMUSG00000093621 gene_biotype:pseudogene transcript_biotype:unprocessed_pseudogene	4.15224	0.257409	0.00366337
10503410	Tmem64	transmembrane protein 64	Mus musculus transmembrane protein 64 (Tmem64), mRNA.	8.82484	0.365093	0.00373923
10512714	Shb	src homology 2 domain-containing transforming protein B	Mus musculus src homology 2 domain-containing transforming protein B (Shb), mRNA.	7.82642	-0.268346	0.00374423
10598569	Gm5635	predicted gene 5635	cdna:novel chromosome:NCBIM37:X:8640216:8640948:1 gene:ENSMUSG00000072249 gene_biotype:protein_coding transcript_biotype:protein_coding	6.28617	-0.24814	0.00390702
10387903	Vmo1	vitelline membrane outer layer 1 homolog (chicken)	Mus musculus vitelline membrane outer layer 1 homolog (chicken) (Vmo1), mRNA.	6.15989	-0.227371	0.00413364
10600777	AU015836	expressed sequence AU015836	Mus musculus expressed sequence AU015836 (AU015836), non-coding RNA.	5.62696	-0.189218	0.00448782
10466355	Olfr1465	olfactory receptor 1465	Mus musculus olfactory receptor 1465 (Olfr1465), mRNA.	5.53193	-0.190521	0.00455331
10519414	---	---	---	4.46052	0.25932	0.00455631
10606835	Bex2	brain expressed X-linked 2	Mus musculus brain expressed X-linked 2 (Bex2), mRNA.	5.58277	-0.252444	0.00469635
10408042	Zkscan4	zinc finger with KRAB and SCAN domains 4	Mus musculus zinc finger with KRAB and SCAN domains 4 (Zkscan4), mRNA.	6.60217	-0.261206	0.00523854
10369290	Ddit4	DNA-damage-inducible transcript 4	Mus musculus DNA-damage-inducible transcript 4 (Ddit4), mRNA.	9.14345	0.324119	0.00527628
10592503	Crtam	cytotoxic and regulatory T cell molecule	Mus musculus cytotoxic and regulatory T cell molecule (Crtam), mRNA.	6.09218	-0.248903	0.00532204
10498529	---	---	ncrna:snRNA chromosome:NCBIM37:3:65575433:65575539:-1 gene:ENSMUSG00000065330 gene_biotype:snRNA transcript_biotype:snRNA	3.06717	0.270304	0.00538219
10562044	Zbtb32	zinc finger and BTB domain containing 32	Mus musculus zinc finger and BTB domain containing 32 (Zbtb32), mRNA.	7.40419	-0.330325	0.00577734
10608249	---	---	---	5.09496	-0.438093	0.00608264
10420280	Gzmg	granzyme G	Mus musculus granzyme G (Gzmg), mRNA.	6.74963	-0.657853	0.00662248
10378765	Dbil5	diazepam binding inhibitor-like 5	Mus musculus diazepam binding inhibitor-like 5 (Dbil5), mRNA.	5.17958	-0.243235	0.00729668
10428338	Dpys	dihydropyrimidinase	Mus musculus dihydropyrimidinase (Dpys), transcript variant 1, mRNA.	6.42275	-0.234089	0.00738896
10545190	---	---	cdna:known chromosome:NCBIM37:6:69233788:69234313:-1 gene:ENSMUSG00000076548 gene_biotype:protein_coding transcript_biotype:protein_coding	4.02394	-0.26827	0.00761112
10355998	Fam124b	family with sequence similarity 124, member B	Mus musculus family with sequence similarity 124, member B (Fam124b), mRNA.	5.51042	-0.252737	0.00777403
10512807	Gabbr2	gamma-aminobutyric acid (GABA) B receptor, 2	Mus musculus gamma-aminobutyric acid (GABA) B receptor, 2 (Gabbr2), mRNA.	7.07729	-0.354996	0.00808288
10414943	Trav7n-5	T cell receptor alpha variable 7N-5	Mus musculus predicted gene, EG667635, mRNA (cDNA clone IMAGE:3825264).	4.89564	0.342261	0.00832935
10549276	Bhlhe41	basic helix-loop-helix family, member e41	Mus musculus basic helix-loop-helix family, member e41 (Bhlhe41), mRNA.	10.1952	0.381513	0.00842729
10581167	---	---	---	5.16988	-0.19837	0.00859927
10436053	Dppa2	developmental pluripotency associated 2	Mus musculus developmental pluripotency associated 2 (Dppa2), mRNA.	4.0097	-0.381452	0.00880359
10451778	Gm5094	predicted gene 5094	Mus musculus 16 days neonate thymus cDNA, RIKEN full-length enriched library, clone:A130033B22 product:hypothetical Cysteine-rich region profile/Phenylalanine-rich region profile containing protein, full insert sequence.	4.98051	-0.25737	0.00882696
10405876	Gm10324	predicted gene 10324	Mus musculus predicted gene 10324 (Gm10324), mRNA.	4.7482	-0.183612	0.00889785
10405781	Mir27b	microRNA 27b	Mus musculus microRNA 27b (Mir27b), microRNA.	5.83951	0.311884	0.00914743
10458764	---	---	---	5.53136	-0.274733	0.00957546
10420274	Gzmd	granzyme D	Mus musculus granzyme D (Gzmd), mRNA.	6.43064	-1.33374	0.00962555
10415903	Prss52	protease, serine, 52	Mus musculus protease, serine, 52 (Prss52), mRNA.	5.84505	-0.252827	0.00978601
10407122	---	---	cdna:pseudogene chromosome:NCBIM37:13:110478434:110478830:1 gene:ENSMUSG00000074662 gene_biotype:pseudogene transcript_biotype:pseudogene	5.16687	0.318533	0.00981591
10417933	Myoz1	myozenin 1	Mus musculus myozenin 1 (Myoz1), mRNA.	6.92051	-0.241622	0.00983435
10600994	Arr3	arrestin 3, retinal	Mus musculus arrestin 3, retinal (Arr3), mRNA.	5.04704	-0.231942	0.010084
10461786	Olfr1450	olfactory receptor 1450	Mus musculus olfactory receptor 1450 (Olfr1450), mRNA.	4.67878	-0.262501	0.0102422
10392685	BC006965	cDNA sequence BC006965	Mus musculus cDNA sequence BC006965 (BC006965), non-coding RNA.	4.71494	-0.189038	0.0104078
10344933	---	---	---	8.80466	-0.298771	0.0106402
10566377	Olfr655	olfactory receptor 655	Mus musculus olfactory receptor 655 (Olfr655), mRNA.	4.83571	-0.204493	0.0109344
10584604	Trim29	tripartite motif-containing 29	Mus musculus tripartite motif-containing 29 (Trim29), mRNA.	6.59989	-0.187934	0.0110135
10514912	Dio1	deiodinase, iodothyronine, type I	Mus musculus deiodinase, iodothyronine, type I (Dio1), mRNA.	5.1281	-0.181827	0.0112044
10503054	Lrrc7	leucine rich repeat containing 7	Mus musculus leucine rich repeat containing 7 (Lrrc7), mRNA.	4.77232	-0.2652	0.0112976
10385048	Tlx3	T cell leukemia, homeobox 3	Mus musculus T cell leukemia, homeobox 3 (Tlx3), mRNA.	6.67793	-0.223299	0.011608
10438091	2610318N02Rik	RIKEN cDNA 2610318N02 gene	Mus musculus RIKEN cDNA 2610318N02 gene, mRNA (cDNA clone MGC:48115 IMAGE:1446463), complete cds.	6.83032	0.22913	0.0116753
10542878	---	---	cdna:known chromosome:NCBIM37:6:149078692:149079232:1 gene:ENSMUSG00000067292 gene_biotype:protein_coding transcript_biotype:protein_coding	4.25272	-0.335687	0.0117865
10484846	Olfr1252	olfactory receptor 1252	Mus musculus olfactory receptor 1252 (Olfr1252), mRNA.	4.37592	-0.418487	0.0119609
10353450	Gm4956	predicted gene 4956	Mus musculus predicted gene 4956 (Gm4956), non-coding RNA.	4.7364	0.209425	0.0122489
10585543	Gm7444	ring finger protein 19A pseudogene	Mus musculus predicted gene 7444 (Gm7444), non-coding RNA.	4.13755	-0.272937	0.012459
10418898	Ppyr1	pancreatic polypeptide receptor 1	cdna:known chromosome:NCBIM37:14:34957178:34965675:-1 gene:ENSMUSG00000048337 gene_biotype:protein_coding transcript_biotype:protein_coding	5.56745	-0.268384	0.0126674
10548286	Klrb1a	killer cell lectin-like receptor subfamily B member 1A	Mus musculus killer cell lectin-like receptor subfamily B member 1A (Klrb1a), transcript variant 1, mRNA.	4.30533	-0.218025	0.0127272
10451213	Rsph9	radial spoke head 9 homolog (Chlamydomonas)	Mus musculus radial spoke head 9 homolog (Chlamydomonas) (Rsph9), mRNA.	6.18694	0.192848	0.0131749
10354072	Lyg1	lysozyme G-like 1	Mus musculus lysozyme G-like 1 (Lyg1), mRNA.	6.13425	-0.190498	0.0131902
10608554	---	---	---	3.5686	-0.275891	0.0133672
10350751	Teddm1	transmembrane epididymal protein 1	Mus musculus transmembrane epididymal protein 1 (Teddm1), mRNA.	6.17108	-0.263669	0.0135143
10560395	Psg20	pregnancy-specific glycoprotein 20	Mus musculus pregnancy-specific glycoprotein 20 (Psg20), mRNA.	4.33499	-0.358721	0.0135315
10554074	Adamts17	a disintegrin-like and metallopeptidase (reprolysin type) with thrombospondin type 1 motif, 17	Mus musculus a disintegrin-like and metallopeptidase (reprolysin type) with thrombospondin type 1 motif, 17 (Adamts17), mRNA.	5.74802	-0.271026	0.0135855
10591763	Zfp810	zinc finger protein 810	Mus musculus zinc finger protein 810 (Zfp810), mRNA.	7.63969	0.21055	0.0136766
10526098	2410018M08Rik	RIKEN cDNA 2410018M08 gene	Mus musculus RIKEN cDNA 2410018M08 gene (2410018M08Rik), mRNA.	6.49484	0.234082	0.014091
10439299	Stfa3	stefin A3	Mus musculus stefin A3 (Stfa3), mRNA.	5.04699	-0.21828	0.0141066
10499160	Cd1d1	CD1d1 antigen	Mus musculus CD1d1 antigen (Cd1d1), mRNA.	7.29603	-0.370395	0.0141149
10561787	Zfp27	zinc finger protein 27	Mus musculus zinc finger protein 27 (Zfp27), transcript variant 1, mRNA.	7.48893	0.156345	0.0142523
10608275	---	---	---	4.55636	-0.337463	0.0143694
10557308	Hs3st4	heparan sulfate (glucosamine) 3-O-sulfotransferase 4	Mus musculus heparan sulfate (glucosamine) 3-O-sulfotransferase 4 (Hs3st4), mRNA.	7.31634	-0.182729	0.0145721
10420268	Gzme	granzyme E	Mus musculus granzyme E (Gzme), mRNA.	6.47799	-1.17942	0.0147425
10457669	Dsc3	desmocollin 3	Mus musculus desmocollin 3 (Dsc3), mRNA.	5.13313	-0.159755	0.0147461
10558641	Olfr525	olfactory receptor 525	Mus musculus olfactory receptor 525 (Olfr525), mRNA.	5.45385	-0.225679	0.0148041
10560919	Atp1a3	ATPase, Na+/K+ transporting, alpha 3 polypeptide	Mus musculus ATPase, Na+/K+ transporting, alpha 3 polypeptide (Atp1a3), mRNA.	10.5882	-0.296406	0.0151645
10520944	Plb1	phospholipase B1	Mus musculus phospholipase B1 (Plb1), transcript variant 1, mRNA.	5.27146	-0.25206	0.015349
10462535	Pten	phosphatase and tensin homolog	Mus musculus RIKEN cDNA B430203M17 gene, mRNA (cDNA clone MGC:183880 IMAGE:9087880), complete cds.	6.86469	0.250393	0.0153618
10435948	Ccdc80	coiled-coil domain containing 80	Mus musculus coiled-coil domain containing 80 (Ccdc80), mRNA.	8.76615	-0.528772	0.0154094
10546047	Gm19618	predicted gene, 19618	PREDICTED: Mus musculus predicted gene, 19618 (Gm19618), mRNA.	5.16213	-0.201548	0.0154492
10577434	Gm7849	predicted gene 7849	Mus musculus predicted gene 7849 (Gm7849), mRNA.	6.86363	-0.263905	0.0160355
10571444	Slc7a2	solute carrier family 7 (cationic amino acid transporter, y+ system), member 2	Mus musculus solute carrier family 7 (cationic amino acid transporter, y+ system), member 2 (Slc7a2), transcript variant 1, mRNA.	9.43509	-0.607491	0.016298
10394988	---	---	ncrna:snoRNA chromosome:NCBIM37:12:25463883:25464011:1 gene:ENSMUSG00000089203 gene_biotype:snoRNA transcript_biotype:snoRNA	6.70981	-0.249743	0.0163072
10592386	Olfr146	olfactory receptor 146	Mus musculus olfactory receptor 146 (Olfr146), mRNA.	3.79627	-0.217903	0.0163197
10440669	2310057N15Rik	RIKEN cDNA 2310057N15 gene	Mus musculus RIKEN cDNA 2310057N15 gene (2310057N15Rik), mRNA.	3.72416	0.172718	0.0164381
10414981	---	---	cdna:known chromosome:NCBIM37:14:54464909:54465501:1 gene:ENSMUSG00000076862 gene_biotype:IG_V_gene transcript_biotype:IG_V_gene	6.31409	-0.210767	0.0167042
10460585	Fosl1	fos-like antigen 1	Mus musculus fos-like antigen 1 (Fosl1), mRNA.	8.80116	-0.249337	0.016906
10431912	---	---	cdna:genscan chromosome:NCBIM37:15:96597192:96621088:-1 transcript_biotype:protein_coding	7.03443	-0.202452	0.0176265
10463643	---	---	ncrna:snoRNA chromosome:NCBIM37:19:46433526:46433634:1 gene:ENSMUSG00000065204 gene_biotype:snoRNA transcript_biotype:snoRNA	3.73754	0.252021	0.0176379
10578794	Galntl6	UDP-N-acetyl-alpha-D-galactosamine:polypeptide N-acetylgalactosaminyltransferase-like 6	Mus musculus UDP-N-acetyl-alpha-D-galactosamine:polypeptide N-acetylgalactosaminyltransferase-like 6 (Galntl6), mRNA.	5.69416	-0.167868	0.0177685
10600712	---	---	---	4.40758	-0.364227	0.0183175
10419742	Olfr49	olfactory receptor 49	Mus musculus olfactory receptor 49 (Olfr49), mRNA.	4.68636	-0.183095	0.0184221
10454059	---	---	cdna:known chromosome:NCBIM37:18:14582159:14583820:1 gene:ENSMUSG00000055795 gene_biotype:protein_coding transcript_biotype:protein_coding	6.54497	-0.292969	0.0185081
10420295	Gzmf	granzyme F	Mus musculus granzyme F (Gzmf), mRNA.	6.5847	-0.906204	0.018692
10561345	Zfp780b	zinc finger protein 780B	Mus musculus zinc finger protein 780B (Zfp780b), mRNA.	6.44603	0.328139	0.0187144
10497937	1700017G19Rik	RIKEN cDNA 1700017G19 gene	Mus musculus RIKEN cDNA 1700017G19 gene (1700017G19Rik), non-coding RNA.	5.77656	-0.222681	0.0193213
10484749	---	---	cdna:known chromosome:NCBIM37:2:88380281:88380667:-1 gene:ENSMUSG00000068810 gene_biotype:protein_coding transcript_biotype:protein_coding	3.74587	-0.163471	0.0194825
10360003	Dusp12	dual specificity phosphatase 12	Mus musculus dual specificity phosphatase 12 (Dusp12), mRNA.	7.41676	0.223319	0.0195985
10535418	Rbak	RB-associated KRAB repressor	Mus musculus RB-associated KRAB repressor (Rbak), transcript variant 1, mRNA.	6.50633	0.177749	0.0196943
10592917	---	---	ncrna:snoRNA chromosome:NCBIM37:9:44544896:44545030:-1 gene:ENSMUSG00000064658 gene_biotype:snoRNA transcript_biotype:snoRNA	3.95985	0.215488	0.0197202
10362458	Trdn	triadin	Mus musculus triadin (Trdn), mRNA.	3.58157	-0.215062	0.0199298
10476133	Tmem239	transmembrane 239	Mus musculus transmembrane 239 (Tmem239), mRNA.	6.20005	-0.187876	0.0200284
10518333	---	---	cdna:pseudogene chromosome:NCBIM37:4:145434307:145434621:-1 gene:ENSMUSG00000083235 gene_biotype:pseudogene transcript_biotype:transcribed_processed_pseudogene	7.72434	-0.199538	0.0201744
10558664	Olfr53	olfactory receptor 53	Mus musculus olfactory receptor 53 (Olfr53), mRNA.	4.94701	-0.160586	0.0203647
10538829	4930544G11Rik	RIKEN cDNA 4930544G11 gene	Mus musculus RIKEN cDNA 4930544G11 gene (4930544G11Rik), mRNA.	5.10876	-0.224027	0.0204167
10492590	Ppm1l	protein phosphatase 1 (formerly 2C)-like	Mus musculus protein phosphatase 1 (formerly 2C)-like (Ppm1l), mRNA.	7.01205	0.204824	0.0204695
10442134	Vmn2r107	vomeronasal 2, receptor 107	Mus musculus vomeronasal 2, receptor 107 (Vmn2r107), mRNA.	4.02876	-0.151295	0.0205682
10569998	---	---	cdna:genscan chromosome:NCBIM37:8:5117361:5117870:1 transcript_biotype:protein_coding	4.0386	-0.254594	0.0205857
10606445	Rps6ka6	ribosomal protein S6 kinase polypeptide 6	Mus musculus ribosomal protein S6 kinase polypeptide 6 (Rps6ka6), mRNA.	5.13555	0.242911	0.0206035
10570726	Defa26	defensin, alpha, 26	Mus musculus defensin, alpha, 26 (Defa26), mRNA.	5.87374	-0.221556	0.0206267
10497181	1700008P02Rik	RIKEN cDNA 1700008P02 gene	Mus musculus RIKEN cDNA 1700008P02 gene (1700008P02Rik), mRNA.	4.82064	-0.279976	0.020706
10472034	Lypd6	LY6/PLAUR domain containing 6	Mus musculus LY6/PLAUR domain containing 6 (Lypd6), transcript variant 2, non-coding RNA.	5.85684	-0.265569	0.0208131
10420009	---	---	cdna:genscan chromosome:NCBIM37:14:55864431:55922057:-1 transcript_biotype:protein_coding	5.96206	-0.321285	0.0208344
10473494	Olfr1034	olfactory receptor 1034	Mus musculus olfactory receptor 1034 (Olfr1034), mRNA.	5.14198	-0.317433	0.0209913
10419723	Olfr1507	olfactory receptor 1507	Mus musculus olfactory receptor 1507 (Olfr1507), transcript variant 1, mRNA.	4.22113	-0.27607	0.0210185
10413148	---	---	cdna:known chromosome:NCBIM37:14:22667669:22676148:1 gene:ENSMUSG00000090564 gene_biotype:processed_transcript transcript_biotype:processed_transcript	6.65038	-0.23124	0.0212499
10382081	---	---	ncrna:snRNA chromosome:NCBIM37:11:106121520:106121627:1 gene:ENSMUSG00000065162 gene_biotype:snRNA transcript_biotype:snRNA	3.3406	0.358327	0.0213731
10514338	Mir31	microRNA 31	Mus musculus microRNA 31 (Mir31), microRNA.	6.44761	-0.223442	0.0214679
10476596	Macrod2	MACRO domain containing 2	cdna:known chromosome:NCBIM37:2:140221092:142218702:1 gene:ENSMUSG00000068205 gene_biotype:protein_coding transcript_biotype:protein_coding	5.05585	-0.177283	0.0214815
10471474	Ak1	adenylate kinase 1	Mus musculus adenylate kinase 1 (Ak1), transcript variant 2, mRNA.	7.29028	0.200603	0.0216257
10497376	---	---	Mus musculus cDNA clone MGC:198705 IMAGE:9054286, complete cds.	5.16789	-0.164604	0.0217256
10469793	Il1f6	interleukin 1 family, member 6	Mus musculus interleukin 1 family, member 6 (Il1f6), mRNA.	5.1855	-0.174915	0.0225514
10592531	---	---	ncrna:snRNA chromosome:NCBIM37:9:41147519:41147624:-1 gene:ENSMUSG00000064909 gene_biotype:snRNA transcript_biotype:snRNA	6.46596	0.209926	0.0227262
10485792	---	---	cdna:pseudogene chromosome:NCBIM37:2:111684419:111691995:-1 gene:ENSMUSG00000083059 gene_biotype:pseudogene transcript_biotype:transcribed_processed_pseudogene	4.69148	-0.30851	0.0228268
10397621	---	---	---	3.73269	-0.174716	0.022941
10375787	Olfr1378	olfactory receptor 1378	Mus musculus olfactory receptor 1378 (Olfr1378), mRNA.	5.39462	-0.258922	0.0230185
10566599	Olfr699	olfactory receptor 699	Mus musculus olfactory receptor 699 (Olfr699), mRNA.	4.57706	-0.221356	0.0231411
10601867	Kir3dl1	killer cell immunoglobulin-like receptor, three domains, long cytoplasmic tail, 1	Mus musculus killer cell immunoglobulin-like receptor, three domains, long cytoplasmic tail, 1 (Kir3dl1), mRNA.	4.59412	-0.339947	0.0232194
10441740	Agpat4	1-acylglycerol-3-phosphate O-acyltransferase 4 (lysophosphatidic acid acyltransferase, delta)	Mus musculus 1-acylglycerol-3-phosphate O-acyltransferase 4 (lysophosphatidic acid acyltransferase, delta) (Agpat4), mRNA.	7.82091	-0.513302	0.0232499
10471749	Olfr345	olfactory receptor 345	Mus musculus olfactory receptor 345 (Olfr345), mRNA.	4.35429	-0.231725	0.0235378
10555729	Olfr555	olfactory receptor 555	Mus musculus olfactory receptor 555 (Olfr555), mRNA.	5.47575	-0.209065	0.0236437
10428522	Csmd3	CUB and Sushi multiple domains 3	Mus musculus CUB and Sushi multiple domains 3 (Csmd3), mRNA.	4.73528	-0.185346	0.0236477
10502770	---	---	cdna:genscan chromosome:NCBIM37:3:148480138:148522504:-1 transcript_biotype:protein_coding	5.79287	0.393398	0.0237247
10400628	---	---	ncrna:rRNA chromosome:NCBIM37:12:68590100:68590218:-1 gene:ENSMUSG00000065233 gene_biotype:rRNA transcript_biotype:rRNA	6.57427	-0.28389	0.0238444
10559694	Sbk2	SH3-binding domain kinase family, member 2	Mus musculus SH3-binding domain kinase family, member 2 (Sbk2), mRNA.	6.81746	-0.232456	0.0238895
10523853	Lpcat2b	lysophosphatidylcholine acyltransferase 2B	Mus musculus lysophosphatidylcholine acyltransferase 2B (Lpcat2b), mRNA.	5.99027	-0.232177	0.023987
10429638	---	---	---	7.01745	-0.273057	0.023991
10584416	Olfr905	olfactory receptor 905	Mus musculus olfactory receptor 905 (Olfr905), mRNA.	3.66999	-0.202408	0.024292
10598289	4930524L23Rik	RIKEN cDNA 4930524L23 gene	Mus musculus RIKEN cDNA 4930524L23 gene (4930524L23Rik), non-coding RNA.	4.9955	-0.219006	0.0244169
10498024	Slc7a11	solute carrier family 7 (cationic amino acid transporter, y+ system), member 11	Mus musculus solute carrier family 7 (cationic amino acid transporter, y+ system), member 11 (Slc7a11), mRNA.	10.0146	-0.344143	0.0245153
10601303	Chic1	cysteine-rich hydrophobic domain 1	Mus musculus cysteine-rich hydrophobic domain 1 (Chic1), mRNA.	5.28295	0.367211	0.0246291
10598093	Tarm1	T cell-interacting, activating receptor on myeloid cells 1	Mus musculus T cell-interacting, activating receptor on myeloid cells 1 (Tarm1), mRNA.	11.2638	-0.499194	0.0247952
10561920	Hcst	hematopoietic cell signal transducer	Mus musculus hematopoietic cell signal transducer (Hcst), mRNA.	7.34347	-0.202149	0.024886
10378763	Gemin4	gem (nuclear organelle) associated protein 4	Mus musculus gem (nuclear organelle) associated protein 4 (Gemin4), mRNA.	6.2091	0.195369	0.0253088
10564522	---	---	cdna:genscan chromosome:NCBIM37:7:76750882:76759179:-1 transcript_biotype:protein_coding	5.30334	-0.219276	0.0253338
10524889	Ksr2	kinase suppressor of ras 2	Mus musculus kinase suppressor of ras 2 (Ksr2), mRNA.	6.83639	-0.227342	0.0255214
10564222	A230006K03Rik	RIKEN cDNA A230006K03 gene	Mus musculus polyQ-containing protein CAG-8 (DOKist4) mRNA, complete cds.	4.18991	-0.205737	0.0258478
10440617	---	---	cdna:known chromosome:NCBIM37:16:87549307:87549696:-1 gene:ENSMUSG00000090753 gene_biotype:protein_coding transcript_biotype:protein_coding	4.61617	-0.272809	0.0262234
10419566	Ang2	angiogenin, ribonuclease A family, member 2	Mus musculus angiogenin, ribonuclease A family, member 2 (Ang2), mRNA.	5.35234	-0.259339	0.0262662
10373653	Olfr815	olfactory receptor 815	Mus musculus olfactory receptor 815 (Olfr815), mRNA.	3.16165	-0.159206	0.0263457
10513722	Tnfsf15	tumor necrosis factor (ligand) superfamily, member 15	Mus musculus tumor necrosis factor (ligand) superfamily, member 15 (Tnfsf15), mRNA.	7.44069	-0.45111	0.0265388
10463737	Ina	internexin neuronal intermediate filament protein, alpha	cdna:known chromosome:NCBIM37:19:47089188:47099817:1 gene:ENSMUSG00000034336 gene_biotype:protein_coding transcript_biotype:protein_coding	5.58062	-0.206222	0.0267239
10360315	Fcrl6	Fc receptor-like 6	Mus musculus Fc receptor-like 6 (Fcrl6), mRNA.	6.0481	-0.201203	0.0267361
10598771	Maoa	monoamine oxidase A	Mus musculus monoamine oxidase A (Maoa), nuclear gene encoding mitochondrial protein, mRNA.	6.92238	0.368812	0.026887
10408127	---	---	cdna:pseudogene chromosome:NCBIM37:13:22255755:22257676:-1 gene:ENSMUSG00000083319 gene_biotype:pseudogene transcript_biotype:processed_pseudogene	3.35315	0.226278	0.0268923
10474793	Pak6	p21 protein (Cdc42/Rac)-activated kinase 6	cdna:known chromosome:NCBIM37:2:118489039:118523756:1 gene:ENSMUSG00000074923 gene_biotype:protein_coding transcript_biotype:protein_coding	6.75675	-0.1549	0.0269028
10538892	---	---	---	6.0453	-0.300943	0.0270234
10468651	---	---	cdna:known chromosome:NCBIM37:19:56829489:56829836:-1 gene:ENSMUSG00000067063 gene_biotype:protein_coding transcript_biotype:protein_coding	7.27642	-0.198446	0.0271204
10435329	Ccdc14	coiled-coil domain containing 14	Mus musculus coiled-coil domain containing 14 (Ccdc14), mRNA.	6.4537	0.201106	0.0271625
10354649	Pgap1	post-GPI attachment to proteins 1	Mus musculus post-GPI attachment to proteins 1 (Pgap1), mRNA.	10.0765	-0.376039	0.027279
10360412	Olfr419	olfactory receptor 419	Mus musculus olfactory receptor 419 (Olfr419), mRNA.	6.08961	0.179568	0.027287
10426244	Mapk8ip2	mitogen-activated protein kinase 8 interacting protein 2	cdna:known chromosome:NCBIM37:15:89284344:89294899:1 gene:ENSMUSG00000022619 gene_biotype:protein_coding transcript_biotype:protein_coding	6.26016	-0.192258	0.0273458
10472443	---	---	cdna:genscan chromosome:NCBIM37:2:68406899:68587090:1 transcript_biotype:protein_coding	5.67799	-0.252858	0.0274328
10395394	Ispd	isoprenoid synthase domain containing	Mus musculus isoprenoid synthase domain containing (Ispd), mRNA.	6.27415	0.254736	0.0274517
10407803	Gpr137b	G protein-coupled receptor 137B	Mus musculus G protein-coupled receptor 137B (Gpr137b), mRNA.	9.68019	0.2849	0.0275227
10587873	---	---	---	3.98946	-0.237938	0.0276051
10545152	---	---	cdna:genscan chromosome:NCBIM37:6:67242197:67365006:-1 transcript_biotype:protein_coding	4.64432	-0.288933	0.0277055
10511486	4930448K20Rik	glyceraldehyde-3-phosphate dehydrogenase pseudogene	Mus musculus RIKEN cDNA 4930448K20 gene (4930448K20Rik), non-coding RNA.	5.69336	-0.168544	0.0281871
10583376	Olfr829	olfactory receptor 829	Mus musculus olfactory receptor 829 (Olfr829), mRNA.	4.72896	0.158317	0.0282916
10398446	Dio3	deiodinase, iodothyronine type III	Mus musculus deiodinase, iodothyronine type III (Dio3), mRNA.	6.19249	-0.202938	0.0286875
10519805	Speer4d	spermatogenesis associated glutamate (E)-rich protein 4d	Mus musculus spermatogenesis associated glutamate (E)-rich protein 4d (Speer4d), mRNA.	4.65962	-0.150059	0.0287021
10383032	Engase	endo-beta-N-acetylglucosaminidase	Mus musculus endo-beta-N-acetylglucosaminidase (Engase), mRNA.	7.80562	0.154538	0.0287743
10420302	Gzmc	granzyme C	Mus musculus granzyme C (Gzmc), mRNA.	7.52996	-1.01278	0.0287921
10381105	Gm11567	predicted gene 11567	Mus musculus predicted gene 11567 (Gm11567), mRNA.	4.30916	-0.157624	0.0289274
10501372	---	---	---	6.3009	-0.174269	0.0289656
10531049	---	---	ncrna:snRNA chromosome:NCBIM37:5:87357928:87358033:-1 gene:ENSMUSG00000075983 gene_biotype:snRNA transcript_biotype:snRNA	3.54108	-0.353402	0.0290585
10571054	Star	steroidogenic acute regulatory protein	Mus musculus steroidogenic acute regulatory protein (Star), nuclear gene encoding mitochondrial protein, mRNA.	6.23626	-0.146059	0.0291249
10347888	Ccl20	chemokine (C-C motif) ligand 20	Mus musculus chemokine (C-C motif) ligand 20 (Ccl20), transcript variant 1, mRNA.	6.32906	-0.178441	0.0291865
10520452	Il6	interleukin 6	Mus musculus interleukin 6 (Il6), mRNA.	10.4547	-0.517978	0.0292622
10502076	---	---	---	5.10958	-0.231061	0.0293285
10556162	Olfr512	olfactory receptor 512	cdna:known chromosome:NCBIM37:7:115856834:115857889:1 gene:ENSMUSG00000056946 gene_biotype:protein_coding transcript_biotype:protein_coding	3.66683	-0.181784	0.0293544
10530283	---	---	cdna:pseudogene chromosome:NCBIM37:5:66589145:66589662:-1 gene:ENSMUSG00000084108 gene_biotype:pseudogene transcript_biotype:transcribed_processed_pseudogene	8.07643	-0.155267	0.0296286
10549986	Vmn1r75	vomeronasal 1 receptor 75	Mus musculus vomeronasal 1 receptor 75 (Vmn1r75), mRNA.	5.2903	-0.173792	0.0296838
10541333	Slc6a12	solute carrier family 6 (neurotransmitter transporter, betaine/GABA), member 12	Mus musculus solute carrier family 6 (neurotransmitter transporter, betaine/GABA), member 12 (Slc6a12), mRNA.	6.82928	-0.190528	0.0297004
10442373	Dcpp2	demilune cell and parotid protein 2	Mus musculus demilune cell and parotid protein 2 (Dcpp2), mRNA.	4.04136	-0.275217	0.0297659
10561104	Axl	AXL receptor tyrosine kinase	Mus musculus AXL receptor tyrosine kinase (Axl), transcript variant 1, mRNA.	10.8579	-0.369324	0.0297913
10414769	---	---	cdna:known chromosome:NCBIM37:14:53535584:53536101:1 gene:ENSMUSG00000076783 gene_biotype:IG_V_gene transcript_biotype:IG_V_gene	7.52141	-0.414044	0.029837
10414876	---	---	cdna:known chromosome:NCBIM37:14:53535584:53536101:1 gene:ENSMUSG00000076783 gene_biotype:IG_V_gene transcript_biotype:IG_V_gene	7.52141	-0.414044	0.029837
10374060	Ankrd36	ankyrin repeat domain 36	Mus musculus ankyrin repeat domain 36 (Ankrd36), mRNA.	6.47993	-0.163763	0.0298911
10437443	5730403B10Rik	RIKEN cDNA 5730403B10 gene	Mus musculus RIKEN cDNA 5730403B10 gene (5730403B10Rik), mRNA.	8.57775	0.143849	0.0299301
10570639	2610005L07Rik	cadherin 11 pseudogene	Mus musculus RIKEN cDNA 2610005L07 gene, mRNA (cDNA clone IMAGE:5367925), partial cds.	8.76894	0.200587	0.0301478
10462398	Pdcd1lg2	programmed cell death 1 ligand 2	Mus musculus programmed cell death 1 ligand 2 (Pdcd1lg2), mRNA.	8.00008	-0.765016	0.0303225
10554745	Vmn2r78	vomeronasal 2, receptor 78	Mus musculus vomeronasal 2, receptor 78 (Vmn2r78), mRNA.	3.62407	0.317602	0.0303544
10421605	Lrrc63	leucine rich repeat containing 63	Mus musculus leucine rich repeat containing 63 (Lrrc63), mRNA.	5.56156	-0.183836	0.0303889
10359801	Mael	maelstrom homolog (Drosophila)	Mus musculus maelstrom homolog (Drosophila) (Mael), mRNA.	4.58799	-0.179215	0.0305634
10351781	Kcnj10	potassium inwardly-rectifying channel, subfamily J, member 10	Mus musculus potassium inwardly-rectifying channel, subfamily J, member 10 (Kcnj10), mRNA.	6.96664	-0.276258	0.0306097
10371220	Gna15	guanine nucleotide binding protein, alpha 15	Mus musculus guanine nucleotide binding protein, alpha 15 (Gna15), mRNA.	9.59566	-0.459721	0.0307092
10359828	Gm4847	predicted gene 4847	Mus musculus predicted gene 4847 (Gm4847), mRNA.	5.21034	-0.210133	0.0308876
10483761	---	---	cdna:pseudogene chromosome:NCBIM37:2:73797726:73798721:-1 gene:ENSMUSG00000083072 gene_biotype:pseudogene transcript_biotype:transcribed_processed_pseudogene	6.20612	-0.193288	0.0309444
10409314	---	---	---	6.48701	-0.135201	0.030962
10347748	Acsl3	acyl-CoA synthetase long-chain family member 3	Mus musculus acyl-CoA synthetase long-chain family member 3 (Acsl3), transcript variant 1, mRNA.	7.83609	0.349401	0.0309844
10608184	---	---	---	3.53522	0.172806	0.0311639
10526956	Uncx	UNC homeobox	Mus musculus UNC homeobox (Uncx), mRNA.	7.30928	-0.184695	0.0314444
10552604	Klk1b24	kallikrein 1-related peptidase b24	Mus musculus kallikrein 1-related peptidase b24 (Klk1b24), mRNA.	6.00085	-0.188258	0.0315231
10549544	Gm10388	predicted gene 10388	Mus musculus activated spleen cDNA, RIKEN full-length enriched library, clone:F830001G10 product:hypothetical protein, full insert sequence.	6.85649	-0.158457	0.0315338
10538503	Ccdc129	coiled-coil domain containing 129	Mus musculus coiled-coil domain containing 129 (Ccdc129), mRNA.	5.57371	-0.185566	0.031583
10450895	Olfr114	olfactory receptor 114	Mus musculus olfactory receptor 114 (Olfr114), mRNA.	4.93389	-0.129188	0.0316754
10391508	Sost	sclerostin	Mus musculus sclerostin (Sost), mRNA.	7.47858	-0.186691	0.0317639
10524980	---	---	cdna:pseudogene chromosome:NCBIM37:5:118952849:118953326:1 gene:ENSMUSG00000082365 gene_biotype:pseudogene transcript_biotype:transcribed_processed_pseudogene	5.87654	-0.203639	0.0317696
10520173	Accn3	amiloride-sensitive cation channel 3	Mus musculus amiloride-sensitive cation channel 3 (Accn3), mRNA.	6.24222	-0.143796	0.031868
10434556	---	---	cdna:pseudogene chromosome:NCBIM37:16:21079743:21080739:1 gene:ENSMUSG00000086936 gene_biotype:pseudogene transcript_biotype:transcribed_processed_pseudogene	5.67786	0.20275	0.0319372
10458760	---	---	---	8.05649	-0.140845	0.0320422
10580191	Nfix	nuclear factor I/X	Mus musculus nuclear factor I/X (Nfix), transcript variant 3, mRNA.	10.3873	-0.283976	0.0321857
10582973	Kbtbd3	kelch repeat and BTB (POZ) domain containing 3	Mus musculus kelch repeat and BTB (POZ) domain containing 3 (Kbtbd3), transcript variant 1, mRNA.	5.04448	0.212059	0.0322701
10511870	Fut9	fucosyltransferase 9	Mus musculus fucosyltransferase 9 (Fut9), mRNA.	4.72986	0.247481	0.0323029
10388707	Cryba1	crystallin, beta A1	cdna:known chromosome:NCBIM37:11:77532129:77538785:-1 gene:ENSMUSG00000000724 gene_biotype:protein_coding transcript_biotype:protein_coding	5.09296	0.170508	0.0323095
10502230	---	---	---	5.24309	-0.220149	0.0326962
10356878	---	---	Mus musculus adult male spinal cord cDNA, RIKEN full-length enriched library, clone:A330052C08 product:unclassifiable, full insert sequence.	5.41073	-0.334843	0.0328165
10573624	---	---	---	4.7226	-0.195358	0.0328794
10548450	Klra5	killer cell lectin-like receptor, subfamily A, member 5	cdna:known chromosome:NCBIM37:6:129849145:129867668:-1 gene:ENSMUSG00000030173 gene_biotype:protein_coding transcript_biotype:protein_coding	3.69678	-0.197605	0.0328966
10580061	Il27ra	interleukin 27 receptor, alpha	Mus musculus interleukin 27 receptor, alpha (Il27ra), mRNA.	8.44768	-0.353928	0.0329735
10484687	Olfr1136	olfactory receptor 1136	Mus musculus olfactory receptor 1136 (Olfr1136), mRNA.	3.71841	-0.181045	0.0333156
10570957	Sfrp1	secreted frizzled-related protein 1	Mus musculus secreted frizzled-related protein 1 (Sfrp1), mRNA.	6.29444	-0.37589	0.033367
10477986	Nnat	neuronatin	Mus musculus neuronatin (Nnat), transcript variant 1, mRNA.	6.75732	-0.178649	0.0339603
10484764	Olfr1208	olfactory receptor 1208	Mus musculus olfactory receptor 1208 (Olfr1208), mRNA.	4.41818	-0.156372	0.034126
10404309	Prl6a1	prolactin family 6, subfamily a, member 1	Mus musculus prolactin family 6, subfamily a, member 1 (Prl6a1), mRNA.	3.95163	-0.150136	0.0341684
10504755	---	---	Mus musculus cDNA clone IMAGE:5249345, partial cds.	6.98191	-0.44034	0.0342106
10433589	Snx29	sorting nexin 29	Mus musculus sorting nexin 29 (Snx29), mRNA.	7.72479	0.179878	0.0342783
10372340	---	---	ncrna:snRNA chromosome:NCBIM37:10:108805144:108805249:-1 gene:ENSMUSG00000065802 gene_biotype:snRNA transcript_biotype:snRNA	4.09947	-0.143645	0.0343586
10447079	Fam82a1	family with sequence similarity 82, member A1	Mus musculus adult male testis cDNA, RIKEN full-length enriched library, clone:4921513D11 product:hypothetical protein, full insert sequence.	4.20737	0.200372	0.0345732
10401933	---	---	Mus musculus Mouse mammary tumor virus clone 66C env precursor (env) and vSAG protein (vSAG) mRNA, complete cds.	7.19281	-0.284689	0.0346375
10504759	---	---	Mus musculus Mouse mammary tumor virus clone 66C env precursor (env) and vSAG protein (vSAG) mRNA, complete cds.	7.19281	-0.284689	0.0346375
10549794	Gm5065	predicted gene 5065	Mus musculus predicted gene 5065 (Gm5065), non-coding RNA.	6.32309	-0.187562	0.0347448
10578649	Odz3	odd Oz/ten-m homolog 3 (Drosophila)	Mus musculus odd Oz/ten-m homolog 3 (Drosophila) (Odz3), transcript variant 1, mRNA.	5.68779	-0.197555	0.0348554
10471067	Prrx2	paired related homeobox 2	cdna:known chromosome:NCBIM37:2:30700579:30736761:1 gene:ENSMUSG00000039476 gene_biotype:protein_coding transcript_biotype:protein_coding	6.97279	-0.191749	0.0348891
10499963	Tdpoz1	TD and POZ domain containing 1	Mus musculus TD and POZ domain containing 1 (Tdpoz1), mRNA.	5.68204	-0.254845	0.0352546
10489891	B4galt5	UDP-Gal:betaGlcNAc beta 1,4-galactosyltransferase, polypeptide 5	Mus musculus UDP-Gal:betaGlcNAc beta 1,4-galactosyltransferase, polypeptide 5 (B4galt5), mRNA.	11.5218	-0.20291	0.035419
10484539	Olfr1006	olfactory receptor 1006	Mus musculus olfactory receptor 1006 (Olfr1006), mRNA.	4.81499	-0.15274	0.0356548
10458138	Brd8	bromodomain containing 8	Mus musculus bromodomain containing 8 (Brd8), mRNA.	8.19382	0.163853	0.035662
10440342	---	---	ncrna:snRNA chromosome:NCBIM37:16:73423038:73423204:-1 gene:ENSMUSG00000064830 gene_biotype:snRNA transcript_biotype:snRNA	3.93924	-0.18118	0.0356852
10537955	---	---	ncrna:snRNA chromosome:NCBIM37:6:48239227:48239426:1 gene:ENSMUSG00000092888 gene_biotype:snRNA transcript_biotype:snRNA	6.43029	-0.208229	0.0357993
10562665	---	---	---	4.99599	-0.184999	0.0359447
10592330	Nrgn	neurogranin	Mus musculus neurogranin (Nrgn), mRNA.	8.44187	-0.226455	0.03595
10434747	Adipoq	adiponectin, C1Q and collagen domain containing	Mus musculus adiponectin, C1Q and collagen domain containing (Adipoq), mRNA.	4.8655	-0.163719	0.0359581
10358457	Bex4	brain expressed gene 4	Mus musculus brain expressed gene 4 (Bex4), mRNA.	4.0086	-0.141098	0.0360947
10427691	Spef2	sperm flagellar 2	Mus musculus sperm flagellar 2 (Spef2), mRNA.	5.1538	-0.19095	0.0361464
10419116	Gm10375	predicted gene 10375	Mus musculus predicted gene 10375 (Gm10375), mRNA.	4.15172	-0.196785	0.0363257
10355960	Scg2	secretogranin II	Mus musculus secretogranin II (Scg2), mRNA.	5.71434	-0.14113	0.0365176
10523923	Ccdc18	coiled-coil domain containing 18	Mus musculus coiled-coil domain containing 18 (Ccdc18), mRNA.	5.62884	-0.196993	0.0365876
10514532	---	---	---	4.89696	-0.130032	0.0367024
10545121	Vmn1r36	vomeronasal 1 receptor 36	Mus musculus vomeronasal 1 receptor 36 (Vmn1r36), mRNA.	3.79502	-0.243358	0.0367623
10479217	Gm14420	predicted gene 14420	Mus musculus predicted gene 14420 (Gm14420), mRNA.	9.12997	0.176425	0.0370549
10567498	---	---	cdna:known chromosome:NCBIM37:7:127066231:127238691:-1 gene:ENSMUSG00000052273 gene_biotype:protein_coding transcript_biotype:protein_coding	5.07452	-0.237857	0.0372498
10572527	4930467E23Rik	RIKEN cDNA 4930467E23 gene	Mus musculus RIKEN cDNA 4930467E23 gene (4930467E23Rik), mRNA.	4.40041	-0.152457	0.0374308
10438431	Olfr170	olfactory receptor 170	Mus musculus olfactory receptor 170 (Olfr170), mRNA.	4.33892	-0.188863	0.0375099
10521085	Gm9903	predicted gene 9903	Mus musculus 0 day neonate thymus cDNA, RIKEN full-length enriched library, clone:A430072H19 product:hypothetical protein, full insert sequence.	6.59548	-0.199636	0.0378165
10438042	4933404G15Rik	RIKEN cDNA 4933404G15 gene	Mus musculus RIKEN cDNA 4933404G15 gene (4933404G15Rik), non-coding RNA.	3.92211	-0.160033	0.0378567
10486061	Rasgrp1	RAS guanyl releasing protein 1	Mus musculus RAS guanyl releasing protein 1 (Rasgrp1), mRNA.	9.78596	-0.491094	0.037887
10362434	---	---	cdna:genscan chromosome:NCBIM37:10:33024843:33194324:1 transcript_biotype:protein_coding	6.62059	-0.212116	0.0380795
10498441	Gpr149	G protein-coupled receptor 149	Mus musculus G protein-coupled receptor 149 (Gpr149), mRNA.	4.92905	-0.135731	0.0381513
10434121	Tssk1	testis-specific serine kinase 1	Mus musculus testis-specific serine kinase 1 (Tssk1), mRNA.	6.49012	-0.149393	0.0381787
10409365	Gprin1	G protein-regulated inducer of neurite outgrowth 1	cdna:known chromosome:NCBIM37:13:54838032:54851235:-1 gene:ENSMUSG00000069227 gene_biotype:protein_coding transcript_biotype:protein_coding	6.11515	-0.137154	0.0383143
10413393	Hesx1	homeobox gene expressed in ES cells	Mus musculus homeobox gene expressed in ES cells (Hesx1), mRNA.	4.96027	-0.178919	0.0383394
10526966	---	---	ncrna:misc_RNA chromosome:NCBIM37:5:140320884:140321204:1 gene:ENSMUSG00000064694 gene_biotype:misc_RNA transcript_biotype:misc_RNA	5.75309	-0.188075	0.0383442
10600988	Awat1	acyl-CoA wax alcohol acyltransferase 1	Mus musculus acyl-CoA wax alcohol acyltransferase 1 (Awat1), mRNA.	6.20867	-0.192786	0.0383612
10359635	Gorab	golgin, RAB6-interacting	Mus musculus golgin, RAB6-interacting (Gorab), mRNA.	7.82813	0.180474	0.0385611
10419240	Ddhd1	DDHD domain containing 1	Mus musculus DDHD domain containing 1 (Ddhd1), transcript variant 3, mRNA.	10.7576	-0.33406	0.0385965
10456519	---	---	---	5.846	-0.17791	0.038651
10464400	E330013P04Rik	RIKEN cDNA E330013P04 gene	Mus musculus RIKEN cDNA E330013P04 gene (E330013P04Rik), non-coding RNA.	5.4385	-0.229198	0.0388159
10541098	Zfp239	zinc finger protein 239	Mus musculus zinc finger protein 239 (Zfp239), transcript variant 1, mRNA.	6.6408	0.256893	0.0388523
10358569	---	---	---	6.6188	0.391361	0.0389681
10411709	Cdk7	cyclin-dependent kinase 7	Mus musculus cyclin-dependent kinase 7 (Cdk7), mRNA.	5.70565	0.221532	0.0389928
10468893	Csf2ra	colony stimulating factor 2 receptor, alpha, low-affinity (granulocyte-macrophage)	Mus musculus colony stimulating factor 2 receptor, alpha, low-affinity (granulocyte-macrophage) (Csf2ra), mRNA.	12.263	-0.229556	0.0390167
10591660	Epor	erythropoietin receptor	Mus musculus erythropoietin receptor (Epor), mRNA.	7.62949	0.213167	0.0391191
10492755	Fga	fibrinogen alpha chain	Mus musculus fibrinogen alpha chain (Fga), transcript variant 1, mRNA.	6.2533	-0.135486	0.0392176
10600067	---	---	ncrna:snRNA chromosome:NCBIM37:X:69857142:69857248:1 gene:ENSMUSG00000065199 gene_biotype:snRNA transcript_biotype:snRNA	3.5574	-0.288373	0.0393543
10598596	Gm14501	predicted gene 14501	Mus musculus predicted gene 14501 (Gm14501), mRNA.	5.99368	-0.148125	0.0393709
10382653	---	---	cdna:known chromosome:NCBIM37:11:115722926:115753906:1 gene:ENSMUSG00000034427 gene_biotype:protein_coding transcript_biotype:protein_coding	6.36645	-0.197752	0.0394366
10475019	Itpka	inositol 1,4,5-trisphosphate 3-kinase A	Mus musculus inositol 1,4,5-trisphosphate 3-kinase A (Itpka), mRNA.	6.68826	-0.188321	0.0395802
10460055	---	---	ncrna:snRNA chromosome:NCBIM37:18:83524591:83524756:-1 gene:ENSMUSG00000088143 gene_biotype:snRNA transcript_biotype:snRNA	6.3887	-0.192748	0.0396189
10582310	Mvd	mevalonate (diphospho) decarboxylase	Mus musculus mevalonate (diphospho) decarboxylase (Mvd), transcript variant 1, mRNA.	9.16747	-0.147835	0.0396883
10595803	Rnf7	ring finger protein 7	Mus musculus ring finger protein 7 (Rnf7), mRNA.	9.04502	0.286923	0.0396915
10579852	Mmaa	methylmalonic aciduria (cobalamin deficiency) type A	Mus musculus methylmalonic aciduria (cobalamin deficiency) type A (Mmaa), nuclear gene encoding mitochondrial protein, mRNA.	6.48043	0.168133	0.0399009
10495371	Aknad1	AKNA domain containing 1	Mus musculus AKNA domain containing 1 (Aknad1), mRNA.	5.97145	-0.140887	0.039932
10560685	Bcl3	B cell leukemia/lymphoma 3	Mus musculus B cell leukemia/lymphoma 3 (Bcl3), mRNA.	10.3349	-0.312083	0.0401308
10372003	Mir331	microRNA 331	Mus musculus microRNA 331 (Mir331), microRNA.	6.16947	-0.187015	0.0401476
10565499	---	---	cdna:known chromosome:NCBIM37:7:97255987:97256478:-1 gene:ENSMUSG00000062235 gene_biotype:pseudogene transcript_biotype:retrotransposed	6.12657	-0.183133	0.0402292
10543249	---	---	cdna:known chromosome:NCBIM37:6:17026261:17121833:-1 gene:ENSMUSG00000054556 gene_biotype:antisense transcript_biotype:antisense	5.54354	0.16975	0.0402344
10356457	Dnajb3	DnaJ (Hsp40) homolog, subfamily B, member 3	Mus musculus DnaJ (Hsp40) homolog, subfamily B, member 3 (Dnajb3), mRNA.	4.94057	-0.161534	0.0403273
10600980	Dgat2l6	diacylglycerol O-acyltransferase 2-like 6	Mus musculus diacylglycerol O-acyltransferase 2-like 6 (Dgat2l6), mRNA.	5.54249	-0.196313	0.0404378
10357590	Dyrk3	dual-specificity tyrosine-(Y)-phosphorylation regulated kinase 3	Mus musculus dual-specificity tyrosine-(Y)-phosphorylation regulated kinase 3 (Dyrk3), mRNA.	6.85922	-0.143488	0.0405274
10595145	---	---	cdna:known chromosome:NCBIM37:9:78169106:78170164:-1 gene:ENSMUSG00000090802 gene_biotype:protein_coding transcript_biotype:protein_coding	5.90028	0.210567	0.0406286
10604503	Olfr1324	olfactory receptor 1324	Mus musculus olfactory receptor 1324 (Olfr1324), mRNA.	5.06818	-0.181451	0.0408314
10498620	Trim59	tripartite motif-containing 59	Mus musculus tripartite motif-containing 59 (Trim59), mRNA.	7.05909	0.265959	0.0408626
10373467	Erbb3	v-erb-b2 erythroblastic leukemia viral oncogene homolog 3 (avian)	cdna:known chromosome:NCBIM37:10:128004579:128026708:-1 gene:ENSMUSG00000018166 gene_biotype:protein_coding transcript_biotype:protein_coding	7.60604	0.246467	0.0409297
10401935	BC005685	cDNA sequence BC005685	Mus musculus cDNA sequence BC005685, mRNA (cDNA clone IMAGE:3154990), partial cds.	6.29089	-0.15582	0.0410865
10554725	Olfr299	olfactory receptor 299	Mus musculus olfactory receptor 299 (Olfr299), mRNA.	2.79571	-0.160828	0.041087
10410150	Cntnap3	contactin associated protein-like 3	Mus musculus contactin associated protein-like 3 (Cntnap3), mRNA.	5.04335	-0.21665	0.0412239
10601848	Arxes1	adipocyte-related X-chromosome expressed sequence 1	Mus musculus adipocyte-related X-chromosome expressed sequence 1 (Arxes1), mRNA.	3.98671	-0.123079	0.0413054
10549647	Ncr1	natural cytotoxicity triggering receptor 1	Mus musculus natural cytotoxicity triggering receptor 1 (Ncr1), mRNA.	6.25146	-0.563489	0.0413486
10504692	Tmod1	tropomodulin 1	cdna:known chromosome:NCBIM37:4:46051807:46128904:1 gene:ENSMUSG00000028328 gene_biotype:protein_coding transcript_biotype:protein_coding	7.40382	0.334795	0.0414309
10510643	Plekhg5	pleckstrin homology domain containing, family G (with RhoGef domain) member 5	Mus musculus pleckstrin homology domain containing, family G (with RhoGef domain) member 5 (Plekhg5), mRNA.	8.2998	0.247637	0.0414471
10524384	Gm6588	predicted gene 6588	Mus musculus predicted gene 6588 (Gm6588), mRNA.	5.95692	-0.196081	0.0415238
10484602	Olfr1065	olfactory receptor 1065	Mus musculus olfactory receptor 1065 (Olfr1065), mRNA.	4.15494	-0.197198	0.0415611
10461553	A430093F15Rik	RIKEN cDNA A430093F15 gene	Mus musculus RIKEN cDNA A430093F15 gene (A430093F15Rik), non-coding RNA.	6.40787	-0.196624	0.0415804
10402435	Serpina3c	serine (or cysteine) peptidase inhibitor, clade A, member 3C	Mus musculus serine (or cysteine) peptidase inhibitor, clade A, member 3C (Serpina3c), mRNA.	4.82632	-0.166328	0.041685
10550439	Ceacam5	carcinoembryonic antigen-related cell adhesion molecule 5	Mus musculus carcinoembryonic antigen-related cell adhesion molecule 5 (Ceacam5), mRNA.	3.99193	-0.149872	0.0416986
10361139	Traf5	TNF receptor-associated factor 5	Mus musculus TNF receptor-associated factor 5 (Traf5), mRNA.	8.66374	-0.310522	0.0418019
10431558	Odf3b	outer dense fiber of sperm tails 3B	Mus musculus outer dense fiber of sperm tails 3B (Odf3b), mRNA.	6.85446	-0.133049	0.0419006
10577429	Gm7849	predicted gene 7849	Mus musculus predicted gene 7849 (Gm7849), mRNA.	6.41931	-0.235205	0.0419012
10493886	Sprr2k	small proline-rich protein 2K	Mus musculus small proline-rich protein 2K (Sprr2k), mRNA.	5.06849	-0.158885	0.0419847
10466155	Ms4a13	membrane-spanning 4-domains, subfamily A, member 13	Mus musculus membrane-spanning 4-domains, subfamily A, member 13 (Ms4a13), mRNA.	5.00197	-0.199706	0.0421383
10537567	---	---	---	6.63436	-0.247248	0.042467
10385912	Csf2	colony stimulating factor 2 (granulocyte-macrophage)	Mus musculus colony stimulating factor 2 (granulocyte-macrophage) (Csf2), mRNA.	6.04862	-0.246321	0.0426059
10399549	2410004P03Rik	RIKEN cDNA 2410004P03 gene	Mus musculus RIKEN cDNA 2410004P03 gene (2410004P03Rik), transcript variant 1, mRNA.	6.41341	-0.166939	0.0427679
10581033	---	---	cdna:known chromosome:NCBIM37:8:106701695:106708499:-1 gene:ENSMUSG00000074128 gene_biotype:antisense transcript_biotype:antisense	6.68933	-0.150568	0.0429426
10452172	Acsbg2	acyl-CoA synthetase bubblegum family member 2	Mus musculus acyl-CoA synthetase bubblegum family member 2 (Acsbg2), mRNA.	6.03019	-0.18134	0.0430206
10408138	Vmn1r202	vomeronasal 1 receptor 202	Mus musculus vomeronasal 1 receptor 202 (Vmn1r202), mRNA.	4.48179	-0.265673	0.0430245
10546137	Abtb1	ankyrin repeat and BTB (POZ) domain containing 1	Mus musculus ankyrin repeat and BTB (POZ) domain containing 1 (Abtb1), mRNA.	7.92782	0.203415	0.0431359
10599841	C230004F18Rik	RIKEN cDNA C230004F18 gene	Mus musculus RIKEN cDNA C230004F18 gene (C230004F18Rik), non-coding RNA.	4.42771	-0.144343	0.0431643
10491691	---	---	cdna:pseudogene chromosome:NCBIM37:3:36976577:36977273:1 gene:ENSMUSG00000081705 gene_biotype:pseudogene transcript_biotype:transcribed_processed_pseudogene	6.11392	0.176298	0.0432191
10558612	Olfr523	olfactory receptor 523	Mus musculus olfactory receptor 523 (Olfr523), mRNA.	6.17934	-0.157566	0.0433146
10368511	Trmt11	tRNA methyltransferase 11 homolog (S. cerevisiae)	Mus musculus tRNA methyltransferase 11 homolog (S. cerevisiae) (Trmt11), mRNA.	6.47943	0.232601	0.0433199
10584426	Olfr910	olfactory receptor 910	Mus musculus olfactory receptor 910 (Olfr910), mRNA.	3.32045	-0.156009	0.0433336
10514300	Ifna12	interferon alpha 12	Mus musculus interferon alpha 12 (Ifna12), mRNA.	4.32805	-0.262304	0.0433438
10347931	---	---	cdna:known supercontig:NCBIM37:NT_166282:128555:150452:-1 gene:ENSMUSG00000079808 gene_biotype:protein_coding transcript_biotype:protein_coding	6.39182	-0.209899	0.0433927
10370573	Theg	testicular haploid expressed gene	cdna:known chromosome:NCBIM37:10:79039222:79050076:-1 gene:ENSMUSG00000020317 gene_biotype:protein_coding transcript_biotype:protein_coding	6.10556	-0.146528	0.0434258
10420165	Cideb	cell death-inducing DNA fragmentation factor, alpha subunit-like effector B	Mus musculus cell death-inducing DNA fragmentation factor, alpha subunit-like effector B (Cideb), mRNA.	7.13022	-0.241123	0.0434315
10424383	---	---	cdna:genscan chromosome:NCBIM37:15:60574411:60625037:1 transcript_biotype:protein_coding	6.08499	-0.202786	0.0434491
10428362	Gm16294	predicted gene 16294	Mus musculus predicted gene 16294 (Gm16294), non-coding RNA.	4.1479	0.119826	0.0434652
10499909	Lce6a	late cornified envelope 6A	Mus musculus late cornified envelope 6A (Lce6a), mRNA.	5.63352	-0.204185	0.0434994
10444332	BC051142	cDNA sequence BC051142	Mus musculus cDNA sequence BC051142 (BC051142), transcript variant 1, mRNA.	5.63137	-0.140468	0.0436472
10360145	---	---	cdna:known chromosome:NCBIM37:1:173432927:173434242:-1 gene:ENSMUSG00000091993 gene_biotype:protein_coding transcript_biotype:protein_coding	4.64894	0.833838	0.0437092
10545202	---	---	cdna:known chromosome:NCBIM37:6:69450248:69450539:-1 gene:ENSMUSG00000076554 gene_biotype:IG_V_gene transcript_biotype:IG_V_gene	5.61079	-0.244809	0.0438049
10364535	Elane	elastase, neutrophil expressed	Mus musculus elastase, neutrophil expressed (Elane), mRNA.	6.45788	-0.172265	0.0439501
10408636	---	---	---	5.70215	-0.197361	0.0441321
10397984	Ppp4r4	protein phosphatase 4, regulatory subunit 4	Mus musculus protein phosphatase 4, regulatory subunit 4 (Ppp4r4), mRNA.	3.87581	-0.153494	0.0441693
10432886	Krt4	keratin 4	Mus musculus keratin 4 (Krt4), mRNA.	5.44047	-0.131154	0.0443476
10346544	Ndufb3	NADH dehydrogenase (ubiquinone) 1 beta subcomplex 3	cdna:known chromosome:NCBIM37:1:58643228:58652808:1 gene:ENSMUSG00000026032 gene_biotype:protein_coding transcript_biotype:protein_coding	7.66475	0.157453	0.044383
10440918	Tmem50b	transmembrane protein 50B	Mus musculus transmembrane protein 50B (Tmem50b), mRNA.	11.9629	-0.22507	0.0445495
10564535	---	---	cdna:pseudogene chromosome:NCBIM37:7:78477249:78477807:-1 gene:ENSMUSG00000066697 gene_biotype:pseudogene transcript_biotype:pseudogene	4.26675	-0.190811	0.0445525
10345840	Slc9a4	solute carrier family 9 (sodium/hydrogen exchanger), member 4	Mus musculus solute carrier family 9 (sodium/hydrogen exchanger), member 4 (Slc9a4), mRNA.	8.22967	-0.395456	0.0446093
10415017	---	---	cdna:known chromosome:NCBIM37:14:54793365:54793425:1 gene:ENSMUSG00000076886 gene_biotype:IG_J_gene transcript_biotype:IG_J_gene	7.93387	-0.638436	0.0446513
10607280	---	---	cdna:pseudogene chromosome:NCBIM37:X:147141564:147142158:-1 gene:ENSMUSG00000082961 gene_biotype:pseudogene transcript_biotype:transcribed_processed_pseudogene	7.19575	-0.187102	0.0446651
10556035	Olfr713	olfactory receptor 713	Mus musculus olfactory receptor 713 (Olfr713), mRNA.	5.79366	0.129187	0.0447279
10566211	Olfr603	olfactory receptor 603	Mus musculus olfactory receptor 603 (Olfr603), mRNA.	4.75441	0.292867	0.0448832
10541642	---	---	cdna:genscan chromosome:NCBIM37:6:124201604:124202572:1 transcript_biotype:protein_coding	7.07271	0.152034	0.0449069
10549265	Ifltd1	intermediate filament tail domain containing 1	Mus musculus intermediate filament tail domain containing 1 (Ifltd1), mRNA.	5.16875	-0.136347	0.0450795
10449687	Rsph1	radial spoke head 1 homolog (Chlamydomonas)	Mus musculus radial spoke head 1 homolog (Chlamydomonas) (Rsph1), mRNA.	6.18203	0.17636	0.045197
10538305	---	---	cdna:known chromosome:NCBIM37:6:52127497:52130850:1 gene:ENSMUSG00000056468 gene_biotype:protein_coding transcript_biotype:protein_coding	6.13418	-0.250702	0.0452866
10514333	---	---	cdna:known chromosome:NCBIM37:4:88513786:88514283:-1 gene:ENSMUSG00000054351 gene_biotype:protein_coding transcript_biotype:protein_coding	6.33283	-0.15614	0.0453934
10465857	---	---	Mus musculus 0 day neonate cerebellum cDNA, RIKEN full-length enriched library, clone:C230078J11 product:weakly similar to prostatic steroid-binding protein chain C1 precursor [Rattus norvegicus], full insert sequence.	5.04359	-0.144609	0.0454071
10359697	Xcl1	chemokine (C motif) ligand 1	Mus musculus chemokine (C motif) ligand 1 (Xcl1), mRNA.	8.20934	-0.517468	0.0457214
10445205	---	---	---	4.43537	-0.154605	0.045749
10462628	---	---	ncrna:snRNA chromosome:NCBIM37:19:34870668:34870828:1 gene:ENSMUSG00000088212 gene_biotype:snRNA transcript_biotype:snRNA	5.17965	-0.187033	0.0460283
10539207	---	---	ncrna:snRNA chromosome:NCBIM37:6:78861161:78861324:1 gene:ENSMUSG00000065286 gene_biotype:snRNA transcript_biotype:snRNA	3.28706	-0.153878	0.0461288
10531790	Nkx6-1	NK6 homeobox 1	Mus musculus NK6 homeobox 1 (Nkx6-1), mRNA.	7.2961	-0.133631	0.0461938
10500911	Mov10	Moloney leukemia virus 10	Mus musculus Moloney leukemia virus 10 (Mov10), transcript variant 1, mRNA.	10.2453	-0.237463	0.0463968
10593668	Dmxl2	Dmx-like 2	Mus musculus Dmx-like 2 (Dmxl2), mRNA.	8.60715	0.355893	0.0465157
10570191	Spaca7	sperm acrosome associated 7	cdna:known chromosome:NCBIM37:8:12573049:12600738:1 gene:ENSMUSG00000010435 gene_biotype:protein_coding transcript_biotype:protein_coding	4.65545	-0.202723	0.0466618
10427286	Hoxc9	homeobox C9	Mus musculus homeobox C9 (Hoxc9), mRNA.	6.39466	-0.164496	0.0466898
10368370	---	---	cdna:genscan chromosome:NCBIM37:10:25553017:25553502:-1 transcript_biotype:protein_coding	7.08358	0.14184	0.0467252
10402415	Serpina11	serine (or cysteine) peptidase inhibitor, clade A (alpha-1 antiproteinase, antitrypsin), member 11	Mus musculus serine (or cysteine) peptidase inhibitor, clade A (alpha-1 antiproteinase, antitrypsin), member 11 (Serpina11), transcript variant 1, mRNA.	6.32937	-0.151443	0.0467279
10557895	Itgax	integrin alpha X	Mus musculus integrin alpha X (Itgax), mRNA.	10.7301	-0.329154	0.046772
10550453	Ceacam14	carcinoembryonic antigen-related cell adhesion molecule 14	Mus musculus carcinoembryonic antigen-related cell adhesion molecule 14 (Ceacam14), mRNA.	4.34687	-0.173082	0.0468979
10377774	Mgl2	macrophage galactose N-acetyl-galactosamine specific lectin 2	Mus musculus macrophage galactose N-acetyl-galactosamine specific lectin 2 (Mgl2), mRNA.	10.3982	-0.504145	0.046996
10551304	Cyp2t4	cytochrome P450, family 2, subfamily t, polypeptide 4	Mus musculus cytochrome P450, family 2, subfamily t, polypeptide 4 (Cyp2t4), mRNA.	5.51561	0.137421	0.0471362
10400981	D830013O20Rik	RIKEN cDNA D830013O20 gene	Mus musculus RIKEN cDNA D830013O20 gene (D830013O20Rik), non-coding RNA.	6.56667	-0.164001	0.0471925
10408064	Olfr11	olfactory receptor 11	Mus musculus olfactory receptor 11 (Olfr11), mRNA.	5.86728	-0.134789	0.0472089
10570697	---	---	cdna:pseudogene chromosome:NCBIM37:8:22217820:22218525:1 gene:ENSMUSG00000087663 gene_biotype:pseudogene transcript_biotype:transcribed_unprocessed_pseudogene	4.35527	-0.152504	0.0474849
10479154	Tubb1	tubulin, beta 1 class VI	Mus musculus tubulin, beta 1 class VI (Tubb1), mRNA.	7.94111	0.270229	0.047626
10372171	---	---	---	3.59959	-0.175804	0.0476303
10414817	---	---	---	6.7846	-0.152492	0.0476377
10436369	Filip1l	filamin A interacting protein 1-like	Mus musculus filamin A interacting protein 1-like (Filip1l), transcript variant 2, mRNA.	10.5252	-0.13235	0.0477304
10540271	---	---	cdna:genscan chromosome:NCBIM37:6:99684145:99721121:1 transcript_biotype:protein_coding	5.83556	-0.180269	0.0477539
10513538	Mup21	major urinary protein 21	Mus musculus major urinary protein 21 (Mup21), mRNA.	3.31719	-0.167656	0.0481979
10602426	---	---	cdna:pseudogene chromosome:NCBIM37:X:147600268:147600652:1 gene:ENSMUSG00000081625 gene_biotype:pseudogene transcript_biotype:transcribed_processed_pseudogene	6.07111	0.176916	0.048285
10580678	Ces1g	carboxylesterase 1G	Mus musculus carboxylesterase 1G (Ces1g), mRNA.	5.81482	-0.212522	0.0483951
10548727	D230041D01Rik	RIKEN cDNA D230041D01 gene	Mus musculus 0 day neonate cerebellum cDNA, RIKEN full-length enriched library, clone:C230078I24 product:hypothetical protein, full insert sequence.	5.04262	0.290013	0.048611
10566589	Olfr694	olfactory receptor 694	Mus musculus olfactory receptor 694 (Olfr694), mRNA.	4.92992	-0.171353	0.0486629
10570720	---	---	cdna:pseudogene chromosome:NCBIM37:8:22217820:22218525:1 gene:ENSMUSG00000087663 gene_biotype:pseudogene transcript_biotype:transcribed_unprocessed_pseudogene	4.49848	-0.156957	0.0486913
10576235	Dpep1	dipeptidase 1 (renal)	Mus musculus dipeptidase 1 (renal) (Dpep1), mRNA.	6.17262	-0.179308	0.0487015
10601927	Il1rapl2	interleukin 1 receptor accessory protein-like 2	Mus musculus interleukin 1 receptor accessory protein-like 2 (Il1rapl2), mRNA.	3.78285	-0.137102	0.0488119
10485790	Olfr1303	olfactory receptor 1303	Mus musculus olfactory receptor 1303 (Olfr1303), mRNA.	4.02725	-0.186711	0.0488178
10431220	2210021J22Rik	RIKEN cDNA 2210021J22 gene	Mus musculus RIKEN cDNA 2210021J22 gene (2210021J22Rik), transcript variant 1, mRNA.	7.21817	0.170785	0.0488565
10555781	Olfr596	olfactory receptor 596	Mus musculus olfactory receptor 596 (Olfr596), mRNA.	5.10585	-0.146963	0.0489279
10597773	---	---	ncrna:misc_RNA chromosome:NCBIM37:9:120700583:120700903:-1 gene:ENSMUSG00000064397 gene_biotype:misc_RNA transcript_biotype:misc_RNA	6.09351	-0.192081	0.0489341
10536111	---	---	---	6.07993	-0.16506	0.0489668
10537770	Zyx	zyxin	Mus musculus zyxin (Zyx), mRNA.	11.003	-0.178202	0.0489851
10484518	Olfr995	olfactory receptor 995	Mus musculus olfactory receptor 995 (Olfr995), mRNA.	3.44177	-0.15297	0.0490263
10367600	Esr1	estrogen receptor 1 (alpha)	Mus musculus estrogen receptor 1 (alpha) (Esr1), mRNA.	7.72802	-0.254712	0.0492321
10555258	Olfr520	olfactory receptor 520	Mus musculus olfactory receptor 520 (Olfr520), mRNA.	5.44416	-0.211602	0.0494364
10533526	---	---	cdna:known chromosome:NCBIM37:5:123147205:123147612:-1 gene:ENSMUSG00000059352 gene_biotype:protein_coding transcript_biotype:protein_coding	7.33111	-0.184944	0.0495727
10536068	Zfp788	zinc finger protein 788	Mus musculus zinc finger protein 788 (Zfp788), mRNA.	7.28745	0.1704	0.0495834
10552320	Zfp788	zinc finger protein 788	Mus musculus zinc finger protein 788 (Zfp788), mRNA.	7.28745	0.1704	0.0495834
10449018	Haghl	hydroxyacylglutathione hydrolase-like	Mus musculus hydroxyacylglutathione hydrolase-like (Haghl), mRNA.	8.16627	0.20348	0.0497705
10507362	Mutyh	mutY homolog (E. coli)	Mus musculus mutY homolog (E. coli) (Mutyh), nuclear gene encoding mitochondrial protein, transcript variant 2, mRNA.	7.64092	-0.118398	0.0497719
10414784	---	---	M.musculus mRNA for T-cell receptor 4.C3 alpha chain.	7.48908	-0.189983	0.04983
10414894	---	---	M.musculus mRNA for T-cell receptor 4.C3 alpha chain.	7.48908	-0.189983	0.04983
10489629	Cdh22	cadherin 22	Mus musculus cadherin 22 (Cdh22), mRNA.	7.23544	-0.138229	0.0499425
10480891	Ubac1	ubiquitin associated domain containing 1	Mus musculus ubiquitin associated domain containing 1 (Ubac1), mRNA.	8.62651	0.144596	0.0500422
10450508	Lta	lymphotoxin A	Mus musculus lymphotoxin A (Lta), mRNA.	6.29191	-0.213681	0.0500425
10563760	Mrgprb2	MAS-related GPR, member B2	Mus musculus MAS-related GPR, member B2 (Mrgprb2), mRNA.	3.74278	0.191234	0.0501565
10473479	Olfr1026	olfactory receptor 1026	Mus musculus olfactory receptor 1026 (Olfr1026), mRNA.	4.52143	-0.155537	0.0501914
10387257	Alox8	arachidonate 8-lipoxygenase	Mus musculus arachidonate 8-lipoxygenase (Alox8), mRNA.	6.77391	-0.139596	0.0502492
10581654	Calb2	calbindin 2	Mus musculus calbindin 2 (Calb2), mRNA.	5.50513	-0.185598	0.0503279
10419119	---	---	cdna:known chromosome:NCBIM37:14:42872700:42873586:-1 gene:ENSMUSG00000072609 gene_biotype:protein_coding transcript_biotype:protein_coding	4.58479	-0.21481	0.0504275
10373363	---	---	ncrna:snRNA chromosome:NCBIM37:10:127736475:127736580:-1 gene:ENSMUSG00000064948 gene_biotype:snRNA transcript_biotype:snRNA	3.18752	-0.142423	0.0504426
10459455	Alpk2	alpha-kinase 2	Mus musculus alpha-kinase 2 (Alpk2), mRNA.	6.81474	-0.285089	0.0505034
10355550	Cxcr1	chemokine (C-X-C motif) receptor 1	Mus musculus chemokine (C-X-C motif) receptor 1 (Cxcr1), mRNA.	6.69986	0.171101	0.0505918
10412607	Abhd6	abhydrolase domain containing 6	Mus musculus abhydrolase domain containing 6 (Abhd6), mRNA.	7.92274	0.176492	0.0510178
10604902	---	---	ncrna:rRNA chromosome:NCBIM37:X:66202739:66202859:-1 gene:ENSMUSG00000065689 gene_biotype:rRNA transcript_biotype:rRNA	5.27545	-0.150199	0.0511829
10500559	Hsd3b6	hydroxy-delta-5-steroid dehydrogenase, 3 beta- and steroid delta-isomerase 6	Mus musculus hydroxy-delta-5-steroid dehydrogenase, 3 beta- and steroid delta-isomerase 6 (Hsd3b6), mRNA.	5.56912	-0.148703	0.0511951
10362404	Trdn	triadin	Mus musculus triadin (Trdn), mRNA.	5.00638	-0.157103	0.0512083
10485794	Olfr1305	olfactory receptor 1305	Mus musculus olfactory receptor 1305 (Olfr1305), mRNA.	4.85494	-0.141115	0.0513559
10521495	---	---	cdna:known chromosome:NCBIM37:5:37577136:37584262:1 gene:ENSMUSG00000070823 gene_biotype:protein_coding transcript_biotype:protein_coding	6.66368	-0.154603	0.0514227
10590487	Gm8008	predicted gene 8008	PREDICTED: Mus musculus predicted gene 8008 (Gm8008), mRNA.	5.55979	0.147936	0.0515565
10428981	Gsdmc4	gasdermin C4	Mus musculus gasdermin C4 (Gsdmc4), mRNA.	4.2947	-0.154141	0.0518288
10546180	Gm839	predicted gene 839	Mus musculus predicted gene 839 (Gm839), non-coding RNA.	5.26332	-0.166956	0.0518363
10583535	Icam5	intercellular adhesion molecule 5, telencephalin	Mus musculus intercellular adhesion molecule 5, telencephalin (Icam5), mRNA.	7.16607	-0.138633	0.0519588
10550822	Vmn1r179	vomeronasal 1 receptor 179	Mus musculus vomeronasal 1 receptor 179 (Vmn1r179), mRNA.	3.9859	-0.153396	0.0521122
10546238	Vmn1r48	vomeronasal 1 receptor 48	Mus musculus vomeronasal 1 receptor 48 (Vmn1r48), mRNA.	4.03181	-0.171878	0.0524302
10515095	Elavl4	ELAV (embryonic lethal, abnormal vision, Drosophila)-like 4 (Hu antigen D)	Mus musculus ELAV (embryonic lethal, abnormal vision, Drosophila)-like 4 (Hu antigen D) (Elavl4), transcript variant 1, mRNA.	4.4984	-0.124407	0.0524988
10538901	BC005685	cDNA sequence BC005685	Mus musculus cDNA sequence BC005685, mRNA (cDNA clone IMAGE:3154990), partial cds.	6.33538	-0.15579	0.0525834
10590182	Exog	endo/exonuclease (5'-3'), endonuclease G-like	Mus musculus endo/exonuclease (5'-3'), endonuclease G-like (Exog), nuclear gene encoding mitochondrial protein, transcript variant 2, mRNA.	6.69693	0.222466	0.0526338
10570005	---	---	cdna:known chromosome:NCBIM37:8:8661801:8664728:1 gene:ENSMUSG00000040467 gene_biotype:protein_coding transcript_biotype:protein_coding	5.79693	-0.157804	0.052641
10530998	Tmprss11f	transmembrane protease, serine 11f	Mus musculus transmembrane protease, serine 11f (Tmprss11f), mRNA.	4.77152	-0.122308	0.0527765
10474520	Tdh	L-threonine dehydrogenase	Mus musculus L-threonine dehydrogenase (Tdh), mRNA.	5.83903	-0.133024	0.0528021
10567446	Dnahc3	dynein, axonemal, heavy chain 3	Mus musculus dynein, axonemal, heavy chain 3, mRNA (cDNA clone IMAGE:6390305), partial cds.	4.42616	-0.192307	0.0528268
10347058	---	---	ncrna:snRNA chromosome:NCBIM37:1:66482656:66482806:1 gene:ENSMUSG00000065694 gene_biotype:snRNA transcript_biotype:snRNA	4.4216	-0.139168	0.0530813
10496192	Tacr3	tachykinin receptor 3	Mus musculus tachykinin receptor 3 (Tacr3), mRNA.	4.92423	-0.151693	0.0534803
10368199	Myb	myeloblastosis oncogene	Mus musculus myeloblastosis oncogene (Myb), transcript variant 1, mRNA.	7.24075	-0.161882	0.0534808
10541065	Olfr213	olfactory receptor 213	Mus musculus olfactory receptor 213 (Olfr213), mRNA.	5.78464	-0.181605	0.0535145
10409044	4931429P17Rik	RIKEN cDNA 4931429P17 gene	Mus musculus RIKEN cDNA 4931429P17 gene (4931429P17Rik), non-coding RNA.	6.71148	-0.136792	0.0535608
10592414	Olfr958	olfactory receptor 958	Mus musculus olfactory receptor 958 (Olfr958), mRNA.	5.60707	-0.135224	0.0537016
10414161	---	---	ncrna:snRNA chromosome:NCBIM37:14:37580611:37580716:1 gene:ENSMUSG00000064777 gene_biotype:snRNA transcript_biotype:snRNA	5.74835	0.13039	0.0537252
10361250	Camk1g	calcium/calmodulin-dependent protein kinase I gamma	Mus musculus calcium/calmodulin-dependent protein kinase I gamma (Camk1g), mRNA.	5.85448	-0.138561	0.0537305
10564813	Mesp1	mesoderm posterior 1	cdna:known chromosome:NCBIM37:7:86937127:86938674:-1 gene:ENSMUSG00000030544 gene_biotype:protein_coding transcript_biotype:protein_coding	6.53139	-0.164782	0.0538196
10573160	4933434I20Rik	RIKEN cDNA 4933434I20 gene	Mus musculus RIKEN cDNA 4933434I20 gene (4933434I20Rik), mRNA.	4.10157	-0.150542	0.053949
10408150	Vmn1r210	vomeronasal 1 receptor 210	Mus musculus vomeronasal 1 receptor 210 (Vmn1r210), mRNA.	3.36012	0.184711	0.053951
10378349	Trpv1	transient receptor potential cation channel, subfamily V, member 1	cdna:known chromosome:NCBIM37:11:73047794:73074741:1 gene:ENSMUSG00000005952 gene_biotype:protein_coding transcript_biotype:protein_coding	6.38267	-0.153795	0.0543437
10607804	---	---	---	4.7109	-0.247205	0.0543532
10440302	Htr1f	5-hydroxytryptamine (serotonin) receptor 1F	Mus musculus 5-hydroxytryptamine (serotonin) receptor 1F (Htr1f), mRNA.	7.03273	-0.152101	0.0543917
10404287	Prl3c1	prolactin family 3, subfamily c, member 1	Mus musculus prolactin family 3, subfamily c, member 1 (Prl3c1), transcript variant 1, mRNA.	4.67157	-0.152046	0.0544116
10502535	---	---	ncrna:snoRNA chromosome:NCBIM37:3:144249789:144249916:-1 gene:ENSMUSG00000064960 gene_biotype:snoRNA transcript_biotype:snoRNA	3.87868	-0.158212	0.0544616
10598592	1700012L04Rik	RIKEN cDNA 1700012L04 gene	Mus musculus RIKEN cDNA 1700012L04 gene (1700012L04Rik), mRNA.	6.30973	-0.143727	0.0545554
10571432	Adam24	a disintegrin and metallopeptidase domain 24 (testase 1)	Mus musculus a disintegrin and metallopeptidase domain 24 (testase 1) (Adam24), mRNA.	4.33048	-0.138009	0.0546429
10496485	Eif4e	eukaryotic translation initiation factor 4E	Mus musculus eukaryotic translation initiation factor 4E (Eif4e), mRNA.	8.72386	-0.293643	0.0546767
10560702	Ceacam19	carcinoembryonic antigen-related cell adhesion molecule 19	Mus musculus carcinoembryonic antigen-related cell adhesion molecule 19 (Ceacam19), mRNA.	6.60657	-0.224255	0.054678
10461810	Olfr1477	olfactory receptor 1477	Mus musculus olfactory receptor 1477 (Olfr1477), mRNA.	3.01438	-0.128051	0.0547163
10516495	CK137956	cDNA sequence CK137956	Mus musculus cDNA sequence CK137956 (CK137956), mRNA.	6.34292	-0.142342	0.0547275
10600741	Gm5941	predicted gene 5941	Mus musculus predicted gene 5941 (Gm5941), mRNA.	5.27193	-0.234012	0.054867
10427667	Spef2	sperm flagellar 2	Mus musculus strain C57BL/6J Spef2 (Spef2) mRNA, complete cds.	6.33388	-0.157201	0.0549942
10606640	Nox1	NADPH oxidase 1	Mus musculus NADPH oxidase 1 (Nox1), mRNA.	5.43418	-0.151528	0.0551197
10400163	---	---	---	3.16474	-0.15257	0.0551605
10592365	Olfr151 // Olfr160	olfactory receptor 151 // olfactory receptor 160	cdna:known chromosome:NCBIM37:9:37518857:37538646:-1 gene:ENSMUSG00000061165 gene_biotype:protein_coding transcript_biotype:protein_coding	3.99993	-0.233844	0.0553274
10473485	Olfr1030	olfactory receptor 1030	Mus musculus olfactory receptor 1030 (Olfr1030), mRNA.	4.35016	-0.191217	0.0553281
10528827	4930584F24Rik	RIKEN cDNA 4930584F24 gene	Mus musculus RIKEN cDNA 4930584F24 gene, mRNA (cDNA clone IMAGE:6703227).	4.64509	-0.174711	0.055524
10386211	Fam183b	family with sequence similarity 183, member B	Mus musculus family with sequence similarity 183, member B (Fam183b), transcript variant 1, mRNA.	5.82418	0.154805	0.0555748
10508709	---	---	cdna:known chromosome:NCBIM37:4:131630612:131632907:1 gene:ENSMUSG00000070717 gene_biotype:protein_coding transcript_biotype:protein_coding	6.13402	0.238333	0.0556346
10395136	Fam150b	family with sequence similarity 150, member B	Mus musculus family with sequence similarity 150, member B (Fam150b), mRNA.	6.15302	-0.17359	0.0556888
10408251	Slc17a4	solute carrier family 17 (sodium phosphate), member 4	Mus musculus solute carrier family 17 (sodium phosphate), member 4 (Slc17a4), mRNA.	5.91029	-0.151702	0.0557532
10530516	Txk	TXK tyrosine kinase	Mus musculus TXK tyrosine kinase (Txk), transcript variant 1, mRNA.	6.59476	-0.263572	0.055761
10455389	Scgb3a2	secretoglobin, family 3A, member 2	cdna:known chromosome:NCBIM37:18:43923981:43927047:1 gene:ENSMUSG00000038791 gene_biotype:protein_coding transcript_biotype:protein_coding	5.07061	-0.194019	0.0557655
10468879	---	---	ncrna:snoRNA chromosome:NCBIM37:19:61089320:61089448:-1 gene:ENSMUSG00000088894 gene_biotype:snoRNA transcript_biotype:snoRNA	4.44908	0.236578	0.0558508
10554733	Olfr292	olfactory receptor 292	Mus musculus olfactory receptor 292 (Olfr292), mRNA.	3.81394	-0.138195	0.0559653
10351095	Tnfsf4	tumor necrosis factor (ligand) superfamily, member 4	Mus musculus tumor necrosis factor (ligand) superfamily, member 4 (Tnfsf4), mRNA.	6.52246	-0.266356	0.0559778
10492167	---	---	ncrna:snRNA chromosome:NCBIM37:3:55352368:55352474:1 gene:ENSMUSG00000064904 gene_biotype:snRNA transcript_biotype:snRNA	3.7012	-0.138478	0.0560087
10498357	F630111L10Rik	RIKEN cDNA F630111L10 gene	Mus musculus RIKEN cDNA F630111L10 gene (F630111L10Rik), non-coding RNA.	8.04896	-0.476711	0.0560543
10403036	---	---	cdna:known chromosome:NCBIM37:12:116550377:116550807:-1 gene:ENSMUSG00000076720 gene_biotype:IG_V_gene transcript_biotype:IG_V_gene	3.151	-0.174898	0.0560943
10438784	Gm606	predicted gene 606	Mus musculus predicted gene 606 (Gm606), mRNA.	4.96475	-0.177744	0.0562897
10405888	---	---	cdna:known chromosome:NCBIM37:13:66965460:66966011:1 gene:ENSMUSG00000071294 gene_biotype:pseudogene transcript_biotype:retrotransposed	7.55533	0.162938	0.0563341
10363599	Rufy2	RUN and FYVE domain-containing 2	Mus musculus RUN and FYVE domain-containing 2 (Rufy2), mRNA.	8.44409	0.148515	0.0563567
10588931	BC048562	cDNA sequence BC048562	Mus musculus cDNA sequence BC048562, mRNA (cDNA clone MGC:58561 IMAGE:6703719), complete cds.	6.19737	-0.168591	0.0564029
10608625	---	---	---	4.07013	-0.206203	0.0564442
10607202	---	---	cdna:pseudogene chromosome:NCBIM37:X:142036380:142036844:-1 gene:ENSMUSG00000051428 gene_biotype:pseudogene transcript_biotype:transcribed_processed_pseudogene	5.88674	-0.140102	0.056512
10468059	Fbxw4	F-box and WD-40 domain protein 4	Mus musculus F-box and WD-40 domain protein 4 (Fbxw4), mRNA.	9.03371	0.123822	0.0566302
10403069	Ighm	immunoglobulin heavy constant mu	Mus musculus immunoglobulin heavy chain 6 (heavy chain of IgM), mRNA (cDNA clone IMAGE:30076516).	4.34511	0.473555	0.0568857
10358631	Hmcn1	hemicentin 1	Mus musculus hemicentin 1 (Hmcn1), mRNA.	7.10422	0.451931	0.0569164
10351689	---	---	cdna:known chromosome:NCBIM37:1:173825795:173828368:1 gene:ENSMUSG00000073492 gene_biotype:protein_coding transcript_biotype:protein_coding	7.76685	-0.270474	0.0569289
10379228	Nos2	nitric oxide synthase 2, inducible	cdna:known chromosome:NCBIM37:11:78734289:78773756:1 gene:ENSMUSG00000020826 gene_biotype:protein_coding transcript_biotype:protein_coding	10.0954	-0.673686	0.0569875
10566223	Olfr612	olfactory receptor 612	Mus musculus olfactory receptor 612 (Olfr612), mRNA.	4.93527	-0.149541	0.0570251
10607848	---	---	---	5.29555	-0.160352	0.0570792
10440721	Krtap16-7	keratin associated protein 16-7	Mus musculus keratin associated protein 16-7 (Krtap16-7), mRNA.	5.31033	-0.179099	0.0571026
10483797	---	---	cdna:known chromosome:NCBIM37:2:74548100:74550583:-1 gene:ENSMUSG00000052371 gene_biotype:antisense transcript_biotype:antisense	6.75785	-0.156384	0.0571562
10492006	Trpc4	transient receptor potential cation channel, subfamily C, member 4	Mus musculus transient receptor potential cation channel, subfamily C, member 4 (Trpc4), transcript variant 1, mRNA.	6.257	-0.145228	0.0573025
10543530	Pax4	paired box gene 4	Mus musculus paired box gene 4 (Pax4), transcript variant 1, mRNA.	6.43651	-0.186902	0.0575955
10354765	---	---	cdna:genscan chromosome:NCBIM37:1:55426857:55463467:-1 transcript_biotype:protein_coding	4.21133	0.137563	0.0578279
10473641	Olfr1265	olfactory receptor 1265	Mus musculus olfactory receptor 1265 (Olfr1265), mRNA.	5.85569	-0.238774	0.0579103
10510117	---	---	cdna:known chromosome:NCBIM37:4:143994771:143996204:1 gene:ENSMUSG00000028590 gene_biotype:antisense transcript_biotype:antisense	4.71158	-0.161977	0.0579781
10518492	Ptchd2	patched domain containing 2	Mus musculus patched domain containing 2 (Ptchd2), mRNA.	6.15661	-0.134293	0.0581001
10574155	Nlrc5	NLR family, CARD domain containing 5	Mus musculus NLR family, CARD domain containing 5 (Nlrc5), mRNA.	8.99902	-0.307397	0.0583247
10366848	B4galnt1	beta-1,4-N-acetyl-galactosaminyl transferase 1	Mus musculus beta-1,4-N-acetyl-galactosaminyl transferase 1 (B4galnt1), transcript variant 1, mRNA.	10.55	-0.242736	0.0583485
10498763	Wdr49	WD repeat domain 49	PREDICTED: Mus musculus WD repeat domain 49 (Wdr49), mRNA.	4.81773	0.160968	0.0585594
10452118	Lonp1	lon peptidase 1, mitochondrial	Mus musculus lon peptidase 1, mitochondrial (Lonp1), nuclear gene encoding mitochondrial protein, mRNA.	9.03058	0.224942	0.0589044
10501046	Gm10673	predicted gene 10673	Mus musculus 16 days neonate thymus cDNA, RIKEN full-length enriched library, clone:A130043G07 product:hypothetical protein, full insert sequence.	5.13389	-0.177779	0.0589173
10441254	Tmprss2	transmembrane protease, serine 2	Mus musculus transmembrane protease, serine 2 (Tmprss2), mRNA.	6.18121	-0.169921	0.0589641
10399208	Tmem196	transmembrane protein 196	Mus musculus transmembrane protein 196 (Tmem196), mRNA.	5.24198	0.168287	0.0590341
10543219	Gpr85	G protein-coupled receptor 85	Mus musculus G protein-coupled receptor 85 (Gpr85), mRNA.	7.95066	-0.337862	0.0591323
10404323	Prl2a1	prolactin family 2, subfamily a, member 1	Mus musculus prolactin family 2, subfamily a, member 1 (Prl2a1), mRNA.	5.57645	-0.131442	0.0591733
10608452	---	---	---	5.02164	-0.131469	0.059305
10524071	Vmn2r17	vomeronasal 2, receptor 17	Mus musculus vomeronasal 2, receptor 17 (Vmn2r17), mRNA.	4.48247	-0.169222	0.0593746
10363741	---	---	cdna:known chromosome:NCBIM37:10:67034790:67037011:1 gene:ENSMUSG00000074999 gene_biotype:protein_coding transcript_biotype:protein_coding	6.06135	-0.175805	0.0593759
10607888	---	---	---	5.31472	-0.126453	0.0593835
10584561	9030425E11Rik	RIKEN cDNA 9030425E11 gene	cdna:known chromosome:NCBIM37:9:40494095:40593402:1 gene:ENSMUSG00000032024 gene_biotype:protein_coding transcript_biotype:protein_coding	7.33347	-0.237099	0.0595368
10360324	Gm2710	predicted gene 2710	PREDICTED: Mus musculus predicted gene 2710 (Gm2710), miscRNA.	6.10646	0.168613	0.0596352
10477852	---	---	ncrna:miRNA chromosome:NCBIM37:2:156148288:156148383:1 gene:ENSMUSG00000076231 gene_biotype:miRNA transcript_biotype:miRNA	10.7405	0.160736	0.0597883
10363455	Pcbd1	pterin 4 alpha carbinolamine dehydratase/dimerization cofactor of hepatocyte nuclear factor 1 alpha (TCF1) 1	Mus musculus pterin 4 alpha carbinolamine dehydratase/dimerization cofactor of hepatocyte nuclear factor 1 alpha (TCF1) 1 (Pcbd1), mRNA.	5.94621	-0.142943	0.0597898
10601585	---	---	---	3.58842	-0.204555	0.0598474
10427883	Acot10	acyl-CoA thioesterase 10	Mus musculus acyl-CoA thioesterase 10 (Acot10), mRNA.	7.16621	-0.23848	0.0598741
10600159	Zfp92	zinc finger protein 92	Mus musculus zinc finger protein 92 (Zfp92), mRNA.	5.57711	-0.142455	0.059943
10531041	Ugt2b1	UDP glucuronosyltransferase 2 family, polypeptide B1	cdna:known chromosome:NCBIM37:5:87345663:87355555:-1 gene:ENSMUSG00000035836 gene_biotype:protein_coding transcript_biotype:protein_coding	4.36607	-0.201981	0.059997
10525419	P2rx7	purinergic receptor P2X, ligand-gated ion channel, 7	Mus musculus purinergic receptor P2X, ligand-gated ion channel, 7 (P2rx7), transcript variant 1, mRNA.	10.1429	-0.203381	0.0600233
10520782	Zfp512	zinc finger protein 512	Mus musculus zinc finger protein 512 (Zfp512), mRNA.	7.96278	0.172263	0.0600901
10600326	Tktl1	transketolase-like 1	Mus musculus transketolase-like 1 (Tktl1), mRNA.	5.47149	-0.148073	0.0601085
10577645	Ido2	indoleamine 2,3-dioxygenase 2	Mus musculus indoleamine 2,3-dioxygenase 2 (Ido2), mRNA.	6.70811	-0.154125	0.0601493
10548808	---	---	Mus musculus adult male diencephalon cDNA, RIKEN full-length enriched library, clone:9330210B09 product:hypothetical protein, full insert sequence.	4.38449	-0.199452	0.0603248
10531195	Adamts3	a disintegrin-like and metallopeptidase (reprolysin type) with thrombospondin type 1 motif, 3	Mus musculus a disintegrin-like and metallopeptidase (reprolysin type) with thrombospondin type 1 motif, 3 (Adamts3), transcript variant 1, mRNA.	4.33796	0.15523	0.0604773
10490843	Gm9833	myelin basic protein expression factor 2, repressor pseudogene	Mus musculus predicted gene 9833 (Gm9833), non-coding RNA.	4.20741	-0.279643	0.0605206
10379708	---	---	ncrna:snRNA chromosome:NCBIM37:11:83334658:83334764:1 gene:ENSMUSG00000065307 gene_biotype:snRNA transcript_biotype:snRNA	4.23853	-0.190158	0.0605664
10496825	Uox	urate oxidase	Mus musculus urate oxidase (Uox), mRNA.	5.06532	-0.15323	0.0607342
10389245	Tada2a	transcriptional adaptor 2A	Mus musculus transcriptional adaptor 2A (Tada2a), mRNA.	7.94642	0.157614	0.0612482
10507431	---	---	---	7.26836	0.201279	0.0613339
10349108	Serpinb5	serine (or cysteine) peptidase inhibitor, clade B, member 5	cdna:known chromosome:NCBIM37:1:108757780:108779925:1 gene:ENSMUSG00000067006 gene_biotype:protein_coding transcript_biotype:protein_coding	4.77967	-0.145519	0.0613399
10463355	Scd2	stearoyl-Coenzyme A desaturase 2	Mus musculus stearoyl-Coenzyme A desaturase 2 (Scd2), mRNA.	11.8489	0.212532	0.0614062
10592763	Nlrx1	NLR family member X1	Mus musculus NLR family member X1 (Nlrx1), transcript variant 2, mRNA.	7.95875	-0.114836	0.0614735
10495675	F3	coagulation factor III	cdna:known chromosome:NCBIM37:3:121426527:121437960:1 gene:ENSMUSG00000028128 gene_biotype:protein_coding transcript_biotype:protein_coding	9.22226	-0.310608	0.0615299
10593130	Sidt2	SID1 transmembrane family, member 2	Mus musculus SID1 transmembrane family, member 2 (Sidt2), mRNA.	11.2946	-0.155696	0.0615409
10471770	Olfr357	olfactory receptor 357	Mus musculus olfactory receptor 357 (Olfr357), mRNA.	4.64276	0.158928	0.0615557
10552345	---	---	cdna:pseudogene chromosome:NCBIM37:7:50133966:50135375:1 gene:ENSMUSG00000092191 gene_biotype:pseudogene transcript_biotype:processed_pseudogene	5.75363	-0.177414	0.0616595
10580247	Mast1	microtubule associated serine/threonine kinase 1	Mus musculus microtubule associated serine/threonine kinase 1 (Mast1), mRNA.	6.12142	-0.179829	0.0617178
10437629	Grin2a	glutamate receptor, ionotropic, NMDA2A (epsilon 1)	Mus musculus glutamate receptor, ionotropic, NMDA2A (epsilon 1) (Grin2a), mRNA.	5.85556	0.16912	0.0617787
10407797	Prl2c3	prolactin family 2, subfamily c, member 3	Mus musculus prolactin family 2, subfamily c, member 3 (Prl2c3), mRNA.	2.94603	-0.188775	0.0618258
10404439	Serpinb9b	serine (or cysteine) peptidase inhibitor, clade B, member 9b	cdna:known chromosome:NCBIM37:13:33119285:33133753:1 gene:ENSMUSG00000021403 gene_biotype:protein_coding transcript_biotype:protein_coding	7.55809	-0.362499	0.0619043
10550768	Vmn1r122	vomeronasal 1 receptor 122	Mus musculus vomeronasal 1 receptor 122 (Vmn1r122), mRNA.	3.8359	-0.17813	0.0619472
10538560	Vmn1r5	vomeronasal 1 receptor 5	Mus musculus vomeronasal 1 receptor 5 (Vmn1r5), mRNA.	3.64093	-0.173399	0.0619501
10578300	Mtmr7	myotubularin related protein 7	Mus musculus myotubularin related protein 7 (Mtmr7), mRNA.	6.74439	-0.216432	0.0620001
10539710	Tia1	cytotoxic granule-associated RNA binding protein 1	Mus musculus cytotoxic granule-associated RNA binding protein 1 (Tia1), transcript variant 1, mRNA.	8.45933	0.159146	0.062045
10555848	Trim6	tripartite motif-containing 6	Mus musculus tripartite motif-containing 6 (Trim6), mRNA.	6.93921	-0.160034	0.0620684
10583388	Olfr836	olfactory receptor 836	Mus musculus olfactory receptor 836 (Olfr836), mRNA.	3.33312	-0.158958	0.0621166
10520698	Dnajc5g	DnaJ (Hsp40) homolog, subfamily C, member 5 gamma	Mus musculus DnaJ (Hsp40) homolog, subfamily C, member 5 gamma (Dnajc5g), mRNA.	5.13937	-0.175076	0.0621593
10589361	Ccdc51	coiled-coil domain containing 51	Mus musculus coiled-coil domain containing 51 (Ccdc51), mRNA.	7.32988	0.144864	0.0622241
10582078	---	---	cdna:genscan chromosome:NCBIM37:8:120905663:120905962:-1 transcript_biotype:protein_coding	7.08464	-0.150059	0.0624268
10366649	4921513I03Rik	RIKEN cDNA 4921513I03 gene	Mus musculus RIKEN cDNA 4921513I03 gene (4921513I03Rik), transcript variant 1, non-coding RNA.	5.02405	0.199398	0.0624347
10400052	Ispd	isoprenoid synthase domain containing	Mus musculus isoprenoid synthase domain containing (Ispd), mRNA.	8.54847	-0.130687	0.0624734
10583900	Cypt4	cysteine-rich perinuclear theca 4	Mus musculus cysteine-rich perinuclear theca 4 (Cypt4), mRNA.	4.95421	-0.155778	0.0625098
10349102	---	---	cdna:known chromosome:NCBIM37:1:108438520:108471622:1 gene:ENSMUSG00000054006 gene_biotype:antisense transcript_biotype:antisense	5.90258	-0.181199	0.0625367
10524698	Pla2g1b	phospholipase A2, group IB, pancreas	Mus musculus phospholipase A2, group IB, pancreas (Pla2g1b), mRNA.	6.77468	-0.217692	0.0625795
10506929	Calr4	calreticulin 4	Mus musculus calreticulin 4 (Calr4), mRNA.	5.54849	0.19103	0.0626236
10461629	Ms4a4d	membrane-spanning 4-domains, subfamily A, member 4D	Mus musculus membrane-spanning 4-domains, subfamily A, member 4D (Ms4a4d), mRNA.	7.30994	-0.376517	0.062672
10500021	Cgn	cingulin	Mus musculus cingulin (Cgn), mRNA.	7.43045	-0.148349	0.0626954
10401317	Gm4787	predicted gene 4787	Mus musculus predicted gene 4787 (Gm4787), mRNA.	5.15498	0.329763	0.0627059
10535902	---	---	ncrna:rRNA chromosome:NCBIM37:5:150092694:150092799:-1 gene:ENSMUSG00000064704 gene_biotype:rRNA transcript_biotype:rRNA	5.5853	-0.382354	0.062748
10428407	Tmem74	transmembrane protein 74	Mus musculus transmembrane protein 74 (Tmem74), mRNA.	5.18795	0.183699	0.0628649
10356018	---	---	cdna:known chromosome:NCBIM37:1:80379679:80381763:-1 gene:ENSMUSG00000090637 gene_biotype:protein_coding transcript_biotype:protein_coding	6.18735	0.178494	0.0629628
10536717	Hyal6	hyaluronoglucosaminidase 6	Mus musculus hyaluronoglucosaminidase 6 (Hyal6), mRNA.	4.83802	-0.15748	0.0629875
10419446	Olfr731	olfactory receptor 731	Mus musculus olfactory receptor 731 (Olfr731), mRNA.	3.95483	-0.163619	0.0630286
10560742	Vmn1r103	vomeronasal 1 receptor 103	Mus musculus vomeronasal 1 receptor 103 (Vmn1r103), mRNA.	3.87375	-0.178906	0.0630315
10562132	Cd22	CD22 antigen	Mus musculus CD22 antigen (Cd22), transcript variant 1, mRNA.	9.51172	-0.261064	0.0632809
10560431	Foxa3	forkhead box A3	Mus musculus forkhead box A3 (Foxa3), mRNA.	5.44543	-0.166206	0.0633808
10370000	Gstt1	glutathione S-transferase, theta 1	Mus musculus glutathione S-transferase, theta 1 (Gstt1), mRNA.	7.08691	-0.18194	0.063501
10384102	Npc1l1	NPC1-like 1	Mus musculus NPC1-like 1 (Npc1l1), mRNA.	7.14573	-0.139895	0.0636114
10604765	Mcf2	mcf.2 transforming sequence	cdna:known chromosome:NCBIM37:X:57309133:57400877:-1 gene:ENSMUSG00000031139 gene_biotype:protein_coding transcript_biotype:protein_coding	4.98394	-0.121223	0.063689
10380244	1700106J16Rik	RIKEN cDNA 1700106J16 gene	Mus musculus RIKEN cDNA 1700106J16 gene (1700106J16Rik), mRNA.	6.9518	-0.162182	0.0637181
10352973	---	---	---	5.45172	-0.115766	0.063731
10394929	Gm9292	predicted gene 9292	Mus musculus 0 day neonate head cDNA, RIKEN full-length enriched library, clone:4833436A07 product:similar to Visinin-like protein 3 (VILIP-3) (Neural visinin-like protein 3) (NVL-3) (NVP-3) (Hippocalcin-like protein 1) [Mus musculus], full insert sequence.	6.65917	-0.191433	0.0640847
10544939	---	---	---	4.84858	-0.162231	0.0642075
10540283	Ppp4r2	protein phosphatase 4, regulatory subunit 2	Mus musculus protein phosphatase 4, regulatory subunit 2 (Ppp4r2), mRNA.	8.87398	0.24753	0.0642933
10596454	Alas1	aminolevulinic acid synthase 1	Mus musculus aminolevulinic acid synthase 1 (Alas1), nuclear gene encoding mitochondrial protein, mRNA.	10.5077	-0.195294	0.0643649
10601161	Gjb1	gap junction protein, beta 1	Mus musculus gap junction protein, beta 1 (Gjb1), mRNA.	6.12894	-0.216231	0.0644303
10608504	---	---	---	4.77048	-0.145642	0.064573
10531261	Rassf6	Ras association (RalGDS/AF-6) domain family member 6	Mus musculus Ras association (RalGDS/AF-6) domain family member 6 (Rassf6), mRNA.	4.88087	-0.120561	0.0647263
10374773	Mir216a	microRNA 216a	Mus musculus microRNA 216a (Mir216a), microRNA.	5.43463	0.167475	0.0647739
10565528	---	---	---	6.52279	0.184549	0.0648176
10528177	Speer4e	spermatogenesis associated glutamate (E)-rich protein 4e	Mus musculus spermatogenesis associated glutamate (E)-rich protein 4e (Speer4e), mRNA.	4.37961	-0.117566	0.0650619
10507059	Skint7	selection and upkeep of intraepithelial T cells 7	Mus musculus selection and upkeep of intraepithelial T cells 7 (Skint7), transcript variant 2, mRNA.	5.29067	-0.203599	0.0651255
10409790	4932411G14Rik	RIKEN cDNA 4932411G14 gene	Mus musculus RIKEN cDNA 4932411G14 gene (4932411G14Rik), mRNA.	6.34517	-0.174064	0.0651383
10502772	---	---	---	7.57219	0.324904	0.0651389
10421932	Pcdh9	protocadherin 9	Mus musculus protocadherin 9 (Pcdh9), mRNA.	5.18582	0.217281	0.0651695
10413222	Ppif	peptidylprolyl isomerase F (cyclophilin F)	Mus musculus peptidylprolyl isomerase F (cyclophilin F) (Ppif), nuclear gene encoding mitochondrial protein, mRNA.	10.1012	-0.147254	0.0652918
10414374	Ktn1	kinectin 1	Mus musculus kinectin 1 (Ktn1), mRNA.	8.00578	0.159656	0.0653316
10538338	Creb5	cAMP responsive element binding protein 5	Mus musculus cAMP responsive element binding protein 5 (Creb5), mRNA.	9.74396	-0.388197	0.0654998
10414491	Olfr746	olfactory receptor 746	Mus musculus olfactory receptor 746 (Olfr746), mRNA.	4.34626	-0.145255	0.0655646
10403982	Vmn1r188	vomeronasal 1 receptor 188	Mus musculus vomeronasal 1 receptor 188 (Vmn1r188), mRNA.	3.41327	-0.133513	0.0655952
10473559	Olfr1140	olfactory receptor 1140	Mus musculus olfactory receptor 1140 (Olfr1140), mRNA.	4.7188	0.133533	0.0657479
10382421	Gpr142	G protein-coupled receptor 142	Mus musculus G protein-coupled receptor 142 (Gpr142), mRNA.	5.97194	-0.18876	0.0659137
10587503	Sh3bgrl2	SH3 domain binding glutamic acid-rich protein like 2	Mus musculus SH3 domain binding glutamic acid-rich protein like 2 (Sh3bgrl2), mRNA.	8.62524	0.311286	0.0659765
10417998	---	---	---	8.22267	-0.430506	0.0660819
10404006	---	---	---	4.27866	0.300897	0.0661134
10526169	Caln1	calneuron 1	Mus musculus calneuron 1 (Caln1), transcript variant 1, mRNA.	5.83746	-0.118635	0.0663667
10571824	---	---	---	7.81386	-0.122829	0.066379
10402575	Degs2	degenerative spermatocyte homolog 2 (Drosophila), lipid desaturase	Mus musculus degenerative spermatocyte homolog 2 (Drosophila), lipid desaturase (Degs2), transcript variant 1, mRNA.	6.67367	-0.113723	0.0664445
10372524	4933416C03Rik	RIKEN cDNA 4933416C03 gene	Mus musculus RIKEN cDNA 4933416C03 gene (4933416C03Rik), mRNA.	5.89813	-0.140952	0.0665055
10481700	1700019L03Rik	RIKEN cDNA 1700019L03 gene	Mus musculus RIKEN cDNA 1700019L03 gene, mRNA (cDNA clone MGC:148223 IMAGE:40107282), complete cds.	7.16148	-0.141419	0.0665174
10428685	---	---	ncrna:snRNA chromosome:NCBIM37:15:55094097:55094158:-1 gene:ENSMUSG00000088486 gene_biotype:snRNA transcript_biotype:snRNA	2.8527	-0.146546	0.0665345
10448208	Zfp947	zinc finger protein 947	Mus musculus zinc finger protein 947 (Zfp947), mRNA.	5.82837	0.213312	0.0665989
10346098	---	---	---	5.29557	-0.131525	0.0667939
10501218	Gstm3	glutathione S-transferase, mu 3	Mus musculus glutathione S-transferase, mu 3 (Gstm3), mRNA.	6.8333	-0.16754	0.0668762
10474501	Olfr1289	olfactory receptor 1289	cdna:known chromosome:NCBIM37:2:111323507:111324520:1 gene:ENSMUSG00000061195 gene_biotype:protein_coding transcript_biotype:protein_coding	3.98389	-0.140841	0.0669428
10557111	Scnn1g	sodium channel, nonvoltage-gated 1 gamma	Mus musculus sodium channel, nonvoltage-gated 1 gamma (Scnn1g), mRNA.	5.47288	-0.168696	0.0670351
10521824	Sod3	superoxide dismutase 3, extracellular	Mus musculus superoxide dismutase 3, extracellular (Sod3), mRNA.	7.14403	-0.197594	0.0671214
10608327	---	---	---	4.84125	-0.108009	0.0671538
10407120	---	---	cdna:known chromosome:NCBIM37:13:109460773:109461634:1 gene:ENSMUSG00000059751 gene_biotype:protein_coding transcript_biotype:protein_coding	8.8521	0.19413	0.0671625
10566628	---	---	cdna:pseudogene chromosome:NCBIM37:7:114342257:114343703:-1 gene:ENSMUSG00000086261 gene_biotype:pseudogene transcript_biotype:transcribed_processed_pseudogene	5.97784	-0.120982	0.0672294
10477717	Procr	protein C receptor, endothelial	Mus musculus protein C receptor, endothelial (Procr), mRNA.	9.826	-0.238442	0.0672612
10352827	A130010J15Rik	RIKEN cDNA A130010J15 gene	cdna:known chromosome:NCBIM37:1:194994243:195001374:1 gene:ENSMUSG00000079144 gene_biotype:protein_coding transcript_biotype:protein_coding	6.57956	-0.126859	0.0672801
10567825	Lat	linker for activation of T cells	cdna:known chromosome:NCBIM37:7:133507346:133513057:-1 gene:ENSMUSG00000030742 gene_biotype:protein_coding transcript_biotype:protein_coding	7.79224	-0.30157	0.0673019
10485550	D430041D05Rik	RIKEN cDNA D430041D05 gene	Mus musculus RIKEN cDNA D430041D05 gene (D430041D05Rik), mRNA.	6.50165	-0.153055	0.0673687
10572745	Olfr374	olfactory receptor 374	Mus musculus olfactory receptor 374 (Olfr374), mRNA.	5.64326	-0.233697	0.0673836
10429064	Hhla1	HERV-H LTR-associating 1	Mus musculus HERV-H LTR-associating 1 (Hhla1), mRNA.	6.00305	-0.130544	0.0674223
10539200	Reg1	regenerating islet-derived 1	Mus musculus regenerating islet-derived 1 (Reg1), mRNA.	5.91805	-0.141825	0.0674393
10372730	Iltifb	interleukin 10-related T cell-derived inducible factor beta	Mus musculus interleukin 10-related T cell-derived inducible factor beta (Iltifb), mRNA.	4.08712	0.200617	0.0676516
10395953	---	---	---	5.36169	-0.19385	0.067748
10553319	Gm9999	predicted gene 9999	Mus musculus predicted gene 9999 (Gm9999), non-coding RNA.	5.40415	-0.147878	0.0678477
10523647	Aff1	AF4/FMR2 family, member 1	Mus musculus AF4/FMR2 family, member 1 (Aff1), transcript variant 1, mRNA.	10.5507	-0.199416	0.067899
10438427	Olfr168	olfactory receptor 168	Mus musculus olfactory receptor 168 (Olfr168), mRNA.	4.38861	0.150976	0.0679601
10405372	Zfp346	zinc finger protein 346	Mus musculus zinc finger protein 346 (Zfp346), mRNA.	8.94699	0.176831	0.0679682
10455866	1700011I03Rik	RIKEN cDNA 1700011I03 gene	cdna:putative chromosome:NCBIM37:18:57693434:57890719:1 gene:ENSMUSG00000058925 gene_biotype:protein_coding transcript_biotype:protein_coding	4.3696	0.173406	0.0682099
10542397	H2afj	H2A histone family, member J	Mus musculus H2A histone family, member J (H2afj), mRNA.	8.0082	0.163159	0.0682194
10498350	P2ry14	purinergic receptor P2Y, G-protein coupled, 14	Mus musculus purinergic receptor P2Y, G-protein coupled, 14 (P2ry14), transcript variant 1, mRNA.	8.7841	-0.441048	0.0683839
10414485	Olfr743	olfactory receptor 743	Mus musculus olfactory receptor 743 (Olfr743), mRNA.	4.51696	-0.195998	0.0683907
10362918	---	---	---	4.58985	0.17728	0.0684519
10527646	6330406I15Rik	RIKEN cDNA 6330406I15 gene	cdna:known chromosome:NCBIM37:5:150171051:150233257:1 gene:ENSMUSG00000029659 gene_biotype:protein_coding transcript_biotype:processed_transcript	5.98078	-0.135878	0.0685073
10376420	---	---	cdna:known chromosome:NCBIM37:11:58660660:58672151:1 gene:ENSMUSG00000068869 gene_biotype:protein_coding transcript_biotype:protein_coding	4.71788	0.306598	0.0685755
10379223	1810012P15Rik	RIKEN cDNA 1810012P15 gene	cdna:known chromosome:NCBIM37:11:78640086:78660372:1 gene:ENSMUSG00000072640 gene_biotype:protein_coding transcript_biotype:protein_coding	6.49028	0.242823	0.0686237
10392152	Scn4a	sodium channel, voltage-gated, type IV, alpha	Mus musculus sodium channel, voltage-gated, type IV, alpha (Scn4a), mRNA.	6.57856	-0.148724	0.068653
10366344	Gm5176	high mobility group box 2 pseudogene	Mus musculus predicted gene 5176 (Gm5176), non-coding RNA.	6.6026	-0.164237	0.0687971
10491846	---	---	ncrna:snRNA chromosome:NCBIM37:3:40796615:40796772:1 gene:ENSMUSG00000064927 gene_biotype:snRNA transcript_biotype:snRNA	5.01101	0.14856	0.0688032
10604094	Akap14	A kinase (PRKA) anchor protein 14	Mus musculus A kinase (PRKA) anchor protein 14 (Akap14), mRNA.	6.03385	-0.107056	0.0688558
10539577	Spr	sepiapterin reductase	Mus musculus sepiapterin reductase (Spr), mRNA.	6.00623	-0.202055	0.0688762
10379044	Rab34	RAB34, member of RAS oncogene family	Mus musculus RAB34, member of RAS oncogene family (Rab34), transcript variant 1, mRNA.	8.2072	0.29386	0.0690202
10409545	---	---	---	5.15699	-0.17255	0.0691459
10482273	Golga1	golgi autoantigen, golgin subfamily a, 1	cdna:known chromosome:NCBIM37:2:38871781:38921061:-1 gene:ENSMUSG00000026754 gene_biotype:protein_coding transcript_biotype:protein_coding	7.94318	0.17756	0.0691514
10451016	Mep1a	meprin 1 alpha	cdna:known chromosome:NCBIM37:17:43611280:43639722:-1 gene:ENSMUSG00000023914 gene_biotype:protein_coding transcript_biotype:protein_coding	4.71473	-0.163223	0.0692088
10414706	---	---	Mus musculus mRNA for T-Cell receptor alpha chain (TRAV gene), 5'UTR.	7.97267	-0.2831	0.0692359
10526128	Kctd7	potassium channel tetramerisation domain containing 7	Mus musculus potassium channel tetramerisation domain containing 7 (Kctd7), mRNA.	6.59547	0.13005	0.0692688
10550994	Ceacam10	carcinoembryonic antigen-related cell adhesion molecule 10	Mus musculus carcinoembryonic antigen-related cell adhesion molecule 10 (Ceacam10), mRNA.	6.41793	-0.187417	0.0693032
10437778	Parn	poly(A)-specific ribonuclease (deadenylation nuclease)	Mus musculus poly(A)-specific ribonuclease (deadenylation nuclease) (Parn), mRNA.	8.07631	0.1325	0.0695451
10386665	Slc47a2	solute carrier family 47, member 2	Mus musculus solute carrier family 47, member 2 (Slc47a2), mRNA.	6.36543	-0.188952	0.0695814
10375436	Fam71b	family with sequence similarity 71, member B	Mus musculus family with sequence similarity 71, member B (Fam71b), mRNA.	6.16762	-0.164473	0.069637
10452854	Srd5a2	steroid 5 alpha-reductase 2	Mus musculus steroid 5 alpha-reductase 2 (Srd5a2), mRNA.	5.90514	-0.135061	0.0697664
10502686	Dnase2b	deoxyribonuclease II beta	cdna:known chromosome:NCBIM37:3:146243949:146259576:-1 gene:ENSMUSG00000028185 gene_biotype:protein_coding transcript_biotype:protein_coding	5.65134	-0.160821	0.069775
10503341	Cdh17	cadherin 17	Mus musculus cadherin 17 (Cdh17), mRNA.	5.50938	-0.137578	0.0698395
10484675	Olfr1128	olfactory receptor 1128	Mus musculus olfactory receptor 1128 (Olfr1128), mRNA.	5.44931	-0.134553	0.0700221
10450874	Olfr101	olfactory receptor 101	Mus musculus olfactory receptor 101 (Olfr101), mRNA.	4.88194	-0.136567	0.0704286
10608606	---	---	---	4.69249	-0.110756	0.0705327
10602770	---	---	cdna:pseudogene chromosome:NCBIM37:X:154588028:154589111:1 gene:ENSMUSG00000082076 gene_biotype:pseudogene transcript_biotype:transcribed_processed_pseudogene	6.40425	-0.189258	0.0707105
10404872	---	---	cdna:known chromosome:NCBIM37:13:45174061:45176591:1 gene:ENSMUSG00000047061 gene_biotype:protein_coding transcript_biotype:protein_coding	4.6492	0.131254	0.0707997
10555789	Usp17l5	ubiquitin specific peptidase 17-like 5	Mus musculus ubiquitin specific peptidase 17-like 5 (Usp17l5), mRNA.	6.17746	-0.18334	0.0708084
10462442	Il33	interleukin 33	Mus musculus interleukin 33 (Il33), transcript variant 1, mRNA.	6.2929	-0.274987	0.0708392
10522366	Cnga1	cyclic nucleotide gated channel alpha 1	Mus musculus cyclic nucleotide gated channel alpha 1 (Cnga1), mRNA.	5.23252	-0.170736	0.0710316
10395365	Agr2	anterior gradient 2 (Xenopus laevis)	Mus musculus anterior gradient 2 (Xenopus laevis) (Agr2), mRNA.	4.76869	-0.112601	0.071147
10414612	Slc39a2	solute carrier family 39 (zinc transporter), member 2	Mus musculus solute carrier family 39 (zinc transporter), member 2 (Slc39a2), mRNA.	7.74104	-0.355619	0.0712022
10551065	D930028M14Rik	RIKEN cDNA D930028M14 gene	Mus musculus RIKEN cDNA D930028M14 gene (D930028M14Rik), transcript variant 1, non-coding RNA.	6.8631	-0.158907	0.0712217
10592374	Olfr916	olfactory receptor 916	Mus musculus olfactory receptor 916 (Olfr916), mRNA.	3.43128	-0.188591	0.071271
10595050	Gfral	GDNF family receptor alpha like	Mus musculus GDNF family receptor alpha like (Gfral), mRNA.	4.22506	-0.17594	0.0712945
10570606	Defb14	defensin beta 14	Mus musculus defensin beta 14 (Defb14), mRNA.	3.98829	-0.136752	0.0714136
10570644	Gm6040	predicted gene 6040	Mus musculus predicted gene 6040 (Gm6040), mRNA.	5.54995	-0.14941	0.0714272
10399584	G730007D18Rik	RIKEN cDNA G730007D18 gene	Mus musculus lung RCB-0558 LLC cDNA, RIKEN full-length enriched library, clone:G730007D18 product:hypothetical protein, full insert sequence.	6.40072	0.234775	0.0714791
10411502	1700024P04Rik	RIKEN cDNA 1700024P04 gene	Mus musculus RIKEN cDNA 1700024P04 gene (1700024P04Rik), mRNA.	5.79365	-0.107742	0.071555
10450529	Dpcr1	diffuse panbronchiolitis critical region 1 (human)	Mus musculus diffuse panbronchiolitis critical region 1 (human) (Dpcr1), mRNA.	5.93152	-0.204312	0.0717934
10498401	---	---	cdna:genscan chromosome:NCBIM37:3:61132765:61146014:-1 transcript_biotype:protein_coding	3.61443	-0.204752	0.0718782
10491704	Spata5	spermatogenesis associated 5	Mus musculus spermatogenesis associated 5 (Spata5), transcript variant 1, mRNA.	8.11114	0.106093	0.0720026
10588577	Cish	cytokine inducible SH2-containing protein	Mus musculus cytokine inducible SH2-containing protein (Cish), mRNA.	8.88586	-0.320205	0.0720296
10372441	---	---	ncrna:misc_RNA chromosome:NCBIM37:10:114347767:114348091:-1 gene:ENSMUSG00000084501 gene_biotype:misc_RNA transcript_biotype:misc_RNA	6.23602	-0.121132	0.0721123
10455071	Pcdhb7	protocadherin beta 7	Mus musculus protocadherin beta 7 (Pcdhb7), mRNA.	5.26045	0.142613	0.0723124
10423796	---	---	ncrna:snoRNA chromosome:NCBIM37:15:37988040:37988175:1 gene:ENSMUSG00000065852 gene_biotype:snoRNA transcript_biotype:snoRNA	3.14834	0.151902	0.0725318
10427888	---	---	ncrna:snRNA chromosome:NCBIM37:15:24750300:24750457:-1 gene:ENSMUSG00000064675 gene_biotype:snRNA transcript_biotype:snRNA	3.70345	-0.171307	0.072541
10534301	Syna	syncytin a	Mus musculus syncytin a (Syna), mRNA.	6.8331	-0.13962	0.0725678
10404012	Vmn1r215	vomeronasal 1 receptor 215	Mus musculus vomeronasal 1 receptor 215 (Vmn1r215), mRNA.	3.48037	-0.123276	0.0725897
10382409	Kif19a	kinesin family member 19A	Mus musculus kinesin family member 19A (Kif19a), mRNA.	7.24639	-0.146364	0.0726446
10403000	---	---	cdna:known chromosome:NCBIM37:12:115150236:115150694:-1 gene:ENSMUSG00000076653 gene_biotype:IG_V_gene transcript_biotype:IG_V_gene	3.68017	-0.175392	0.0727014
10484555	Olfr1037	olfactory receptor 1037	Mus musculus olfactory receptor 1037 (Olfr1037), mRNA.	3.6747	-0.143959	0.0727251
10590821	9230110C19Rik	RIKEN cDNA 9230110C19 gene	cdna:known chromosome:NCBIM37:9:8021672:8042823:-1 gene:ENSMUSG00000053070 gene_biotype:protein_coding transcript_biotype:protein_coding	6.02322	0.213158	0.0727428
10409190	Cenpp	centromere protein P	Mus musculus centromere protein P (Cenpp), mRNA.	5.49515	0.192703	0.0727987
10490201	Mir298	microRNA 298	Mus musculus microRNA 298 (Mir298), microRNA.	6.03414	-0.201287	0.0728002
10589934	---	---	cdna:known chromosome:NCBIM37:9:114689218:114691375:1 gene:ENSMUSG00000052724 gene_biotype:antisense transcript_biotype:antisense	6.17142	-0.180126	0.073113
10531009	Tmprss11bnl	transmembrane protease, serine 11b N terminal like	cdna:known chromosome:NCBIM37:5:87086656:87105387:-1 gene:ENSMUSG00000035861 gene_biotype:protein_coding transcript_biotype:protein_coding	4.35036	0.133011	0.0731233
10531415	Cxcl10	chemokine (C-X-C motif) ligand 10	Mus musculus chemokine (C-X-C motif) ligand 10 (Cxcl10), mRNA.	13.027	-0.24631	0.0731239
10408902	Ccdc90a	coiled-coil domain containing 90A	Mus musculus coiled-coil domain containing 90A (Ccdc90a), mRNA.	9.57157	-0.266351	0.0732087
10580903	---	---	---	5.82241	-0.153731	0.0732262
10587350	Ddx43	DEAD (Asp-Glu-Ala-Asp) box polypeptide 43	Mus musculus DEAD (Asp-Glu-Ala-Asp) box polypeptide 43 (Ddx43), mRNA.	5.00325	-0.125317	0.0732918
10414553	Ear14	eosinophil-associated, ribonuclease A family, member 14	Mus musculus eosinophil-associated, ribonuclease A family, member 14 (Ear14), mRNA.	3.72998	-0.160617	0.0732931
10530722	A430089I19Rik	RIKEN cDNA A430089I19 gene	Mus musculus RIKEN cDNA A430089I19 gene (A430089I19Rik), mRNA.	5.72859	-0.136948	0.0733277
10543017	Pdk4	pyruvate dehydrogenase kinase, isoenzyme 4	Mus musculus pyruvate dehydrogenase kinase, isoenzyme 4 (Pdk4), nuclear gene encoding mitochondrial protein, mRNA.	6.66754	0.358799	0.0733327
10445702	Usp49	ubiquitin specific peptidase 49	Mus musculus ubiquitin specific peptidase 49 (Usp49), mRNA.	6.92436	0.105609	0.0734099
10457077	Fbxo15	F-box protein 15	Mus musculus F-box protein 15 (Fbxo15), mRNA.	3.88588	0.186176	0.0734517
10438425	Olfr167	olfactory receptor 167	Mus musculus olfactory receptor 167 (Olfr167), mRNA.	4.68939	-0.132825	0.0734868
10570621	Defb3	defensin beta 3	Mus musculus beta-defensin 3 (Bd3) mRNA, complete cds.	4.86237	-0.155437	0.0737015
10504619	E230008N13Rik	RIKEN cDNA E230008N13 gene	Mus musculus RIKEN cDNA E230008N13 gene (E230008N13Rik), mRNA.	5.16642	-0.169885	0.0737328
10433104	Zfp385a	zinc finger protein 385A	Mus musculus zinc finger protein 385A (Zfp385a), mRNA.	10.0414	-0.214734	0.073745
10497878	Il2	interleukin 2	Mus musculus interleukin 2 (Il2), mRNA.	5.12175	-0.201737	0.0738761
10510299	Fbxo2	F-box protein 2	Mus musculus F-box protein 2 (Fbxo2), mRNA.	6.71303	-0.154622	0.0740295
10449893	Rasal3	RAS protein activator like 3	Mus musculus RAS protein activator like 3 (Rasal3), mRNA.	8.75435	-0.178646	0.0740778
10441359	---	---	---	5.94208	-0.245486	0.0740842
10532784	Svop	SV2 related protein	Mus musculus SV2 related protein (Svop), mRNA.	6.20147	-0.140898	0.0741426
10592734	Cbl	Casitas B-lineage lymphoma	Mus musculus Casitas B-lineage lymphoma (Cbl), mRNA.	11.3715	-0.161082	0.0741572
10604897	---	---	ncrna:snoRNA chromosome:NCBIM37:X:65937323:65937450:-1 gene:ENSMUSG00000089177 gene_biotype:snoRNA transcript_biotype:snoRNA	4.0769	-0.20958	0.0741836
10549237	Casc1	cancer susceptibility candidate 1	Mus musculus cancer susceptibility candidate 1 (Casc1), mRNA.	6.1281	-0.117489	0.0746353
10537463	Agk	acylglycerol kinase	Mus musculus acylglycerol kinase (Agk), nuclear gene encoding mitochondrial protein, mRNA.	9.21467	0.14945	0.0746452
10603275	Ccnb3	cyclin B3	Mus musculus cyclin B3 (Ccnb3), mRNA.	4.15153	-0.127057	0.074679
10551347	Blvrb	biliverdin reductase B (flavin reductase (NADPH))	Mus musculus biliverdin reductase B (flavin reductase (NADPH)) (Blvrb), mRNA.	11.5899	-0.247452	0.0747228
10379765	Hnf1b	HNF1 homeobox B	Mus musculus HNF1 homeobox B (Hnf1b), mRNA.	5.90182	-0.144016	0.0748674
10436409	Olfr183	olfactory receptor 183	Mus musculus olfactory receptor 183 (Olfr183), mRNA.	3.48149	-0.152577	0.0749417
10489545	Tnnc2	troponin C2, fast	Mus musculus troponin C2, fast (Tnnc2), mRNA.	6.67121	-0.117289	0.0750049
10366163	Slc6a15	solute carrier family 6 (neurotransmitter transporter), member 15	Mus musculus solute carrier family 6 (neurotransmitter transporter), member 15 (Slc6a15), transcript variant a, mRNA.	6.07623	0.405143	0.0751295
10376406	Olfr319	olfactory receptor 319	Mus musculus olfactory receptor 319 (Olfr319), mRNA.	5.14394	-0.170178	0.0751899
10441815	Sod2	superoxide dismutase 2, mitochondrial	Mus musculus superoxide dismutase 2, mitochondrial (Sod2), nuclear gene encoding mitochondrial protein, mRNA.	11.5723	-0.280316	0.0752064
10530465	---	---	ncrna:snRNA chromosome:NCBIM37:5:72809952:72810058:-1 gene:ENSMUSG00000065000 gene_biotype:snRNA transcript_biotype:snRNA	3.00226	-0.179811	0.075252
10538929	---	---	cdna:known chromosome:NCBIM37:6:70143222:70143791:1 gene:ENSMUSG00000076581 gene_biotype:IG_V_gene transcript_biotype:IG_V_gene	5.04703	-0.197935	0.0752651
10353519	4933415F23Rik	RIKEN cDNA 4933415F23 gene	Mus musculus RIKEN cDNA 4933415F23 gene (4933415F23Rik), mRNA.	6.25585	-0.110138	0.0752915
10595159	Ooep	oocyte expressed protein	Mus musculus oocyte expressed protein (Ooep), mRNA.	7.72106	-0.159651	0.0752996
10467038	Gm6642	ubiquitin-like 5 pseudogene	Mus musculus predicted gene 6642 (Gm6642), non-coding RNA.	5.11932	0.318971	0.0755177
10417411	Gm3002	alpha-takusan pseudogene	Mus musculus predicted gene 3002 (Gm3002), non-coding RNA.	5.27198	0.161996	0.075552
10414993	---	---	---	5.96543	-0.168457	0.0757054
10363551	Tacr2	tachykinin receptor 2	Mus musculus tachykinin receptor 2 (Tacr2), mRNA.	6.43831	-0.129837	0.0757933
10591905	Glb1l3	galactosidase, beta 1 like 3	Mus musculus galactosidase, beta 1 like 3 (Glb1l3), mRNA.	4.41604	-0.132394	0.0758909
10407348	---	---	---	7.06619	-0.136208	0.076041
10404264	Prl	prolactin	cdna:known chromosome:NCBIM37:13:27149439:27157073:1 gene:ENSMUSG00000021342 gene_biotype:protein_coding transcript_biotype:protein_coding	5.30417	-0.131311	0.0760641
10385027	1700008A04Rik	RIKEN cDNA 1700008A04 gene	Mus musculus RIKEN cDNA 1700008A04 gene (1700008A04Rik), mRNA.	5.38273	-0.168165	0.0761986
10541446	Mug2	murinoglobulin 2	Mus musculus murinoglobulin 2 (Mug2), mRNA.	3.95451	-0.142847	0.0762
10541683	C1rb	complement component 1, r subcomponent B	Mus musculus complement component 1, r subcomponent B (C1rb), mRNA.	8.98092	-0.388956	0.0762478
10493094	Mrpl24	mitochondrial ribosomal protein L24	cdna:known chromosome:NCBIM37:3:87723428:87727584:1 gene:ENSMUSG00000019710 gene_biotype:protein_coding transcript_biotype:protein_coding	9.38202	0.116172	0.0762544
10608377	---	---	---	4.67701	-0.110791	0.0762829
10568997	Sirt3	sirtuin 3 (silent mating type information regulation 2, homolog) 3 (S. cerevisiae)	Mus musculus sirtuin 3 (silent mating type information regulation 2, homolog) 3 (S. cerevisiae) (Sirt3), nuclear gene encoding mitochondrial protein, transcript variant 1, mRNA.	7.47079	0.111061	0.0763028
10592412	Olfr957	olfactory receptor 957	Mus musculus olfactory receptor 957 (Olfr957), mRNA.	4.60798	-0.191244	0.0763426
10523979	Pde6b	phosphodiesterase 6B, cGMP, rod receptor, beta polypeptide	Mus musculus phosphodiesterase 6B, cGMP, rod receptor, beta polypeptide (Pde6b), mRNA.	5.36325	-0.126058	0.0764067
10573916	Irx6	Iroquois related homeobox 6 (Drosophila)	Mus musculus Iroquois related homeobox 6 (Drosophila) (Irx6), mRNA.	6.74542	-0.15208	0.0764825
10524089	Plcxd1	phosphatidylinositol-specific phospholipase C, X domain containing 1	Mus musculus phosphatidylinositol-specific phospholipase C, X domain containing 1 (Plcxd1), transcript variant 1, mRNA.	7.10309	-0.158452	0.0765364
10408475	E2f3	E2F transcription factor 3	Mus musculus E2F transcription factor 3 (E2f3), mRNA.	7.18525	0.17346	0.0766554
10390507	Fbxo47	F-box protein 47	cdna:known chromosome:NCBIM37:11:97715140:97745468:-1 gene:ENSMUSG00000070336 gene_biotype:protein_coding transcript_biotype:protein_coding	4.99384	-0.125654	0.0766832
10389505	Gm9975	predicted gene 9975	Mus musculus hypothetical protein C730049P21, mRNA (cDNA clone IMAGE:5362168).	9.06796	-0.209458	0.0767592
10388440	Serpinf2	serine (or cysteine) peptidase inhibitor, clade F, member 2	Mus musculus serine (or cysteine) peptidase inhibitor, clade F, member 2 (Serpinf2), mRNA.	6.80237	-0.165508	0.0769466
10567518	---	---	---	5.27339	-0.252555	0.0769635
10494335	Otud7b	OTU domain containing 7B	cdna:known chromosome:NCBIM37:3:95911010:95965052:1 gene:ENSMUSG00000038495 gene_biotype:protein_coding transcript_biotype:protein_coding	7.38641	0.223067	0.0771302
10571655	---	---	ncrna:snRNA chromosome:NCBIM37:8:47357405:47357501:1 gene:ENSMUSG00000089561 gene_biotype:snRNA transcript_biotype:snRNA	2.97568	0.12194	0.0772388
10545242	Igkv6-20	immunoglobulin kappa variable 6-20	Mus musculus immunoglobulin kappa chain mRNA, complete cds.	5.54129	-0.166365	0.0772579
10447643	---	---	ncrna:snRNA chromosome:NCBIM37:17:13313397:13313561:-1 gene:ENSMUSG00000088330 gene_biotype:snRNA transcript_biotype:snRNA	5.01367	-0.139443	0.0772918
10447915	---	---	ncrna:snRNA chromosome:NCBIM37:17:13313397:13313561:-1 gene:ENSMUSG00000088330 gene_biotype:snRNA transcript_biotype:snRNA	5.01367	-0.139443	0.0772918
10447919	---	---	ncrna:snRNA chromosome:NCBIM37:17:13313397:13313561:-1 gene:ENSMUSG00000088330 gene_biotype:snRNA transcript_biotype:snRNA	5.01367	-0.139443	0.0772918
10513912	Aldoart1	aldolase 1 A retrogene 1	Mus musculus aldolase 1 A retrogene 1 (Aldoart1), mRNA.	7.54685	-0.137759	0.0772927
10606102	Phka1	phosphorylase kinase alpha 1	Mus musculus phosphorylase kinase alpha 1 (Phka1), transcript variant 1, mRNA.	7.75104	0.17189	0.0773383
10399725	Sox11	SRY-box containing gene 11	Mus musculus SRY-box containing gene 11 (Sox11), mRNA.	7.65961	0.328084	0.0773985
10512059	Lingo2	leucine rich repeat and Ig domain containing 2	Mus musculus leucine rich repeat and Ig domain containing 2 (Lingo2), transcript variant 1, mRNA.	6.58335	-0.140459	0.0774742
10585331	Exph5	exophilin 5	Mus musculus exophilin 5 (Exph5), mRNA.	4.80177	-0.207736	0.0775549
10468311	Sh3pxd2a	SH3 and PX domains 2A	Mus musculus SH3 and PX domains 2A (Sh3pxd2a), transcript variant 1, mRNA.	8.55528	0.329121	0.0777025
10530441	Corin	corin	Mus musculus corin (Corin), transcript variant 1, mRNA.	6.68496	-0.118346	0.077706
10530726	A430089I19Rik	RIKEN cDNA A430089I19 gene	Mus musculus RIKEN cDNA A430089I19 gene (A430089I19Rik), mRNA.	5.67734	-0.140966	0.077742
10531507	A430089I19Rik	RIKEN cDNA A430089I19 gene	Mus musculus RIKEN cDNA A430089I19 gene (A430089I19Rik), mRNA.	5.67734	-0.140966	0.077742
10517579	Ldlrad2	low density lipoprotein receptor A domain containing 2	Mus musculus low density lipoprotein receptor A domain containing 2 (Ldlrad2), mRNA.	6.50529	-0.120018	0.0778289
10507475	---	---	ncrna:snRNA chromosome:NCBIM37:4:116875133:116875248:1 gene:ENSMUSG00000070228 gene_biotype:snRNA transcript_biotype:snRNA	7.59862	0.182443	0.0778474
10541515	Dppa3	developmental pluripotency-associated 3	Mus musculus developmental pluripotency-associated 3 (Dppa3), mRNA.	6.76342	-0.16065	0.0780167
10490467	Cables2	CDK5 and Abl enzyme substrate 2	Mus musculus CDK5 and Abl enzyme substrate 2 (Cables2), mRNA.	6.8254	0.17514	0.0780713
10578399	---	---	---	5.32576	-0.177428	0.0783419
10416302	Hr	hairless	Mus musculus hairless (Hr), mRNA.	7.23004	-0.171902	0.078345
10419122	---	---	cdna:known chromosome:NCBIM37:14:43217249:43218136:-1 gene:ENSMUSG00000072608 gene_biotype:protein_coding transcript_biotype:protein_coding	4.79696	-0.167683	0.0783455
10422236	---	---	ncrna:snRNA chromosome:NCBIM37:14:106660340:106660470:-1 gene:ENSMUSG00000065193 gene_biotype:snRNA transcript_biotype:snRNA	3.4319	-0.100725	0.0783776
10435862	Wdr52	WD repeat domain 52	Mus musculus WD repeat domain 52 (Wdr52), mRNA.	5.88585	-0.145045	0.0785374
10448916	Tpsab1	tryptase alpha/beta 1	cdna:known chromosome:NCBIM37:17:25480190:25482472:-1 gene:ENSMUSG00000024173 gene_biotype:protein_coding transcript_biotype:protein_coding	5.75398	-0.130547	0.0785478
10448184	4930515G13Rik	RIKEN cDNA 4930515G13 gene	Mus musculus adult male testis cDNA, RIKEN full-length enriched library, clone:4930515G13 product:hypothetical protein, full insert sequence.	4.41242	-0.155875	0.0786082
10538848	---	---	cdna:pseudogene chromosome:NCBIM37:6:66962479:66962865:1 gene:ENSMUSG00000084154 gene_biotype:pseudogene transcript_biotype:transcribed_processed_pseudogene	6.82655	0.211331	0.0786279
10541968	Ano2	anoctamin 2	Mus musculus anoctamin 2 (Ano2), mRNA.	6.15224	-0.109877	0.0786542
10505556	Gm428	predicted gene 428	Mus musculus predicted gene 428 (Gm428), mRNA.	5.83945	-0.181347	0.0786959
10532019	Gbp11	guanylate binding protein 11	Mus musculus guanylate binding protein 11 (Gbp11), mRNA.	6.5531	-0.544718	0.0787502
10561712	Spint2	serine protease inhibitor, Kunitz type 2	Mus musculus serine protease inhibitor, Kunitz type 2 (Spint2), transcript variant 1, mRNA.	7.46789	-0.151335	0.0787586
10392040	March10	membrane-associated ring finger (C3HC4) 10	Mus musculus membrane-associated ring finger (C3HC4) 10 (March10), transcript variant 1, mRNA.	5.99882	-0.140437	0.0787989
10541480	Mug-ps1	murinoglobulin, pseudogene 1	Mus musculus murinoglobulin, pseudogene 1 (Mug-ps1), non-coding RNA.	6.31379	-0.141917	0.0789302
10436596	---	---	---	6.09997	0.321278	0.0790474
10385052	Ranbp17	RAN binding protein 17	Mus musculus RAN binding protein 17 (Ranbp17), mRNA.	6.10694	0.218341	0.0792325
10481772	Garnl3	GTPase activating RANGAP domain-like 3	Mus musculus GTPase activating RANGAP domain-like 3 (Garnl3), mRNA.	6.70158	0.146738	0.079287
10585535	Isl2	insulin related protein 2 (islet 2)	Mus musculus insulin related protein 2 (islet 2) (Isl2), mRNA.	6.64635	-0.148662	0.0793027
10424667	4930572J05Rik	RIKEN cDNA 4930572J05 gene	Mus musculus RIKEN cDNA 4930572J05 gene (4930572J05Rik), mRNA.	8.13618	-0.224868	0.0793101
10567797	Xpo6	exportin 6	Mus musculus exportin 6 (Xpo6), mRNA.	11.2453	-0.145756	0.0793464
10469538	4930426L09Rik	RIKEN cDNA 4930426L09 gene	Mus musculus RIKEN cDNA 4930426L09 gene (4930426L09Rik), non-coding RNA.	6.39055	-0.14891	0.0793952
10555799	Olfr615	olfactory receptor 615	Mus musculus olfactory receptor 615 (Olfr615), mRNA.	5.39616	-0.12533	0.0794114
10440488	---	---	---	4.80507	-0.114836	0.0794292
10416785	---	---	cdna:known chromosome:NCBIM37:14:100612408:100645499:1 gene:ENSMUSG00000054391 gene_biotype:processed_transcript transcript_biotype:processed_transcript	4.18908	-0.150527	0.0794755
10604671	---	---	cdna:pseudogene chromosome:NCBIM37:X:53408705:53409570:-1 gene:ENSMUSG00000082253 gene_biotype:pseudogene transcript_biotype:transcribed_processed_pseudogene	8.13893	0.197205	0.0795037
10388269	---	---	cdna:pseudogene chromosome:NCBIM37:11:73246793:73247726:-1 gene:ENSMUSG00000084387 gene_biotype:pseudogene transcript_biotype:transcribed_unprocessed_pseudogene	5.48822	-0.198844	0.0797209
10560789	Vmn1r151	vomeronasal 1 receptor 151	Mus musculus vomeronasal 1 receptor 151 (Vmn1r151), mRNA.	3.90578	-0.17196	0.0797256
10515710	Szt2	seizure threshold 2	Mus musculus seizure threshold 2 (Szt2), mRNA.	7.8834	-0.148157	0.0797612
10375145	Lcp2	lymphocyte cytosolic protein 2	cdna:known chromosome:NCBIM37:11:33947144:33992281:1 gene:ENSMUSG00000002699 gene_biotype:protein_coding transcript_biotype:protein_coding	11.927	-0.246766	0.0798093
10384577	---	---	ncrna:snoRNA chromosome:NCBIM37:11:20747756:20747884:-1 gene:ENSMUSG00000064671 gene_biotype:snoRNA transcript_biotype:snoRNA	6.96612	0.140925	0.0798902
10351026	Gas5	growth arrest specific 5	Mus musculus growth arrest specific 5 (Gas5), non-coding RNA.	9.24668	0.253317	0.0799062
10379968	Tubd1	tubulin, delta 1	Mus musculus tubulin, delta 1 (Tubd1), transcript variant 1, mRNA.	7.26	0.187125	0.0801452
10595013	Tmod2	tropomodulin 2	Mus musculus tropomodulin 2 (Tmod2), transcript variant 2, mRNA.	6.52502	-0.119614	0.0802678
10484710	Olfr73	olfactory receptor 73	Mus musculus olfactory receptor 73 (Olfr73), mRNA.	4.93742	-0.129553	0.0803447
10452876	---	---	cdna:genscan chromosome:NCBIM37:17:74728873:74731869:-1 transcript_biotype:protein_coding	5.98668	-0.146733	0.080356
10485718	Ano3	anoctamin 3	Mus musculus anoctamin 3 (Ano3), transcript variant 2, mRNA.	6.10513	0.192917	0.0804414
10410287	Zfp458	zinc finger protein 458	Mus musculus zinc finger protein 458 (Zfp458), mRNA.	7.24876	0.143817	0.0806124
10358541	---	---	---	6.51488	0.265651	0.0806486
10524631	Oasl1	2'-5' oligoadenylate synthetase-like 1	Mus musculus 2'-5' oligoadenylate synthetase-like 1 (Oasl1), mRNA.	11.6529	-0.42392	0.0806913
10475653	Slc27a2	solute carrier family 27 (fatty acid transporter), member 2	Mus musculus solute carrier family 27 (fatty acid transporter), member 2 (Slc27a2), mRNA.	5.31494	-0.151923	0.080736
10591188	Olfr843	olfactory receptor 843	Mus musculus olfactory receptor 843 (Olfr843), mRNA.	4.3841	-0.176566	0.0807708
10577782	Htra4	HtrA serine peptidase 4	Mus musculus HtrA serine peptidase 4 (Htra4), mRNA.	9.4405	-0.658848	0.0808391
10420308	Gzmb	granzyme B	Mus musculus granzyme B (Gzmb), mRNA.	8.81224	-1.03722	0.0808598
10559818	---	---	---	4.6823	0.248007	0.0809262
10545940	Gmcl1	germ cell-less homolog 1 (Drosophila)	cdna:known chromosome:NCBIM37:6:86641762:86683372:-1 gene:ENSMUSG00000001157 gene_biotype:protein_coding transcript_biotype:protein_coding	8.54903	0.144986	0.0809421
10584498	Olfr961	olfactory receptor 961	Mus musculus olfactory receptor 961 (Olfr961), mRNA.	4.36024	-0.175602	0.0809646
10520351	---	---	---	5.38562	-0.183234	0.0809874
10537494	Ssbp1	single-stranded DNA binding protein 1	Mus musculus single-stranded DNA binding protein 1 (Ssbp1), nuclear gene encoding mitochondrial protein, transcript variant 2, mRNA.	6.69965	0.139144	0.0809982
10447383	Epcam	epithelial cell adhesion molecule	Mus musculus epithelial cell adhesion molecule (Epcam), mRNA.	5.73123	-0.125742	0.0810235
10546001	Gkn3	gastrokine 3	cdna:known chromosome:NCBIM37:6:87333262:87338929:-1 gene:ENSMUSG00000030048 gene_biotype:protein_coding transcript_biotype:protein_coding	5.5858	-0.17435	0.0810409
10440147	Olfr181	olfactory receptor 181	Mus musculus olfactory receptor 181 (Olfr181), mRNA.	3.23253	-0.137236	0.0810953
10597933	---	---	---	3.28886	-0.15645	0.0812411
10541496	Mfap5	microfibrillar associated protein 5	Mus musculus microfibrillar associated protein 5 (Mfap5), mRNA.	6.91589	-0.251644	0.0813217
10364712	Cirbp	cold inducible RNA binding protein	Mus musculus cold inducible RNA binding protein (Cirbp), mRNA.	8.39639	0.22533	0.0813484
10548409	Klrc1	killer cell lectin-like receptor subfamily C, member 1	cdna:novel chromosome:NCBIM37:6:129616033:129628991:-1 gene:ENSMUSG00000030167 gene_biotype:protein_coding transcript_biotype:protein_coding	6.61995	-0.843413	0.0813714
10608603	---	---	---	3.73892	-0.120466	0.081384
10586907	Mns1	meiosis-specific nuclear structural protein 1	Mus musculus meiosis-specific nuclear structural protein 1 (Mns1), mRNA.	7.05082	0.199086	0.0814026
10473511	Olfr1102	olfactory receptor 1102	Mus musculus olfactory receptor 1102 (Olfr1102), mRNA.	3.55211	-0.161531	0.0814758
10475800	Adra2b	adrenergic receptor, alpha 2b	Mus musculus adrenergic receptor, alpha 2b (Adra2b), mRNA.	6.84024	-0.157505	0.081526
10536407	Phf14	PHD finger protein 14	Mus musculus PHD finger protein 14 (Phf14), transcript variant 2, mRNA.	8.25839	0.218155	0.0815293
10452142	Vmac	vimentin-type intermediate filament associated coiled-coil protein	Mus musculus vimentin-type intermediate filament associated coiled-coil protein (Vmac), transcript variant 1, mRNA.	8.60212	-0.119901	0.0815686
10587010	---	---	ncrna:snRNA chromosome:NCBIM37:9:72817409:72817515:1 gene:ENSMUSG00000065252 gene_biotype:snRNA transcript_biotype:snRNA	4.91808	-0.18524	0.0815828
10608477	---	---	---	4.65322	-0.104497	0.0816756
10348963	Cntnap5b	contactin associated protein-like 5B	Mus musculus contactin associated protein-like 5B (Cntnap5b), mRNA.	4.99066	-0.16272	0.0819325
10591216	Olfr870	olfactory receptor 870	Mus musculus olfactory receptor 870 (Olfr870), mRNA.	4.89724	0.18205	0.0819332
10492169	Mab21l1	mab-21-like 1 (C. elegans)	Mus musculus mab-21-like 1 (C. elegans) (Mab21l1), mRNA.	5.52734	-0.208262	0.0820784
10461713	Olfr1440	olfactory receptor 1440	Mus musculus olfactory receptor 1440 (Olfr1440), mRNA.	5.0991	-0.143169	0.0821066
10398430	Mir496	microRNA 496	Mus musculus microRNA 496 (Mir496), microRNA.	4.60117	-0.148009	0.0822591
10395702	Akap6	A kinase (PRKA) anchor protein 6	Mus musculus A kinase (PRKA) anchor protein 6 (Akap6), mRNA.	5.67321	0.167997	0.0824177
10358617	---	---	---	4.85081	0.304817	0.0824461
10409063	Mirlet7a-1	microRNA let7a-1	Mus musculus microRNA let7a-1 (Mirlet7a-1), microRNA.	5.55675	-0.140888	0.082477
10573048	Anapc10	anaphase promoting complex subunit 10	Mus musculus anaphase promoting complex subunit 10 (Anapc10), mRNA.	8.33969	-0.129709	0.0824831
10538271	---	---	cdna:known chromosome:NCBIM37:6:50558636:50560708:1 gene:ENSMUSG00000092012 gene_biotype:protein_coding transcript_biotype:protein_coding	5.79342	0.118125	0.0826012
10556117	Olfr473	olfactory receptor 473	Mus musculus olfactory receptor 473 (Olfr473), mRNA.	4.49018	-0.113818	0.0826662
10502575	Clca4	chloride channel calcium activated 4	Mus musculus chloride channel calcium activated 4 (Clca4), mRNA.	5.30535	-0.13471	0.0829438
10575719	---	---	---	5.21642	0.164211	0.0829529
10391863	4933400C05Rik	RIKEN cDNA 4933400C05 gene	Mus musculus RIKEN cDNA 4933400C05 gene, mRNA (cDNA clone MGC:151449 IMAGE:40126391), complete cds.	5.64601	-0.13683	0.08297
10356331	---	---	ncrna:snoRNA chromosome:NCBIM37:1:88248583:88248662:-1 gene:ENSMUSG00000064696 gene_biotype:snoRNA transcript_biotype:snoRNA	3.68754	0.175398	0.0830563
10417027	Cldn10	claudin 10	cdna:known chromosome:NCBIM37:14:119253954:119274711:1 gene:ENSMUSG00000022132 gene_biotype:protein_coding transcript_biotype:protein_coding	5.67641	-0.109859	0.0830574
10479807	---	---	---	4.87121	-0.147651	0.0830585
10595202	---	---	cdna:genscan chromosome:NCBIM37:9:78615015:78633776:-1 transcript_biotype:protein_coding	6.1755	-0.116767	0.0831967
10470564	Ralgds	ral guanine nucleotide dissociation stimulator	Mus musculus ral guanine nucleotide dissociation stimulator (Ralgds), transcript variant 1, mRNA.	10.2776	-0.288077	0.0833452
10538179	Svs1	seminal vesicle secretory protein 1	Mus musculus seminal vesicle secretory protein 1 (Svs1), mRNA.	4.9661	-0.140387	0.0834497
10498446	---	---	cdna:genscan chromosome:NCBIM37:3:62977028:63036427:-1 transcript_biotype:protein_coding	6.57076	-0.192458	0.0834643
10390328	Tbx21	T-box 21	Mus musculus T-box 21 (Tbx21), mRNA.	7.64621	-0.438043	0.083476
10353549	Fam135a	family with sequence similarity 135, member A	cdna:known chromosome:NCBIM37:1:24017597:24107180:-1 gene:ENSMUSG00000026153 gene_biotype:protein_coding transcript_biotype:protein_coding	6.52893	0.3352	0.0834967
10607560	---	---	cdna:pseudogene chromosome:NCBIM37:X:154088636:154089231:-1 gene:ENSMUSG00000081505 gene_biotype:pseudogene transcript_biotype:transcribed_processed_pseudogene	5.83471	-0.20191	0.0835479
10400570	---	---	cdna:genscan chromosome:NCBIM37:12:65977815:65978615:-1 transcript_biotype:protein_coding	7.98422	-0.186571	0.0836092
10508974	Pafah2	platelet-activating factor acetylhydrolase 2	cdna:known chromosome:NCBIM37:4:133953386:133983328:1 gene:ENSMUSG00000037366 gene_biotype:protein_coding transcript_biotype:protein_coding	7.31174	0.174157	0.0836564
10393341	Rhbdf2	rhomboid 5 homolog 2 (Drosophila)	Mus musculus rhomboid 5 homolog 2 (Drosophila) (Rhbdf2), transcript variant 1, mRNA.	10.1644	-0.243114	0.0836587
10375167	Fam196b	family with sequence similarity 196, member B	Mus musculus family with sequence similarity 196, member B (Fam196b), mRNA.	6.47789	-0.131882	0.0839077
10469774	Il1f8	interleukin 1 family, member 8	cdna:known chromosome:NCBIM37:2:24008681:24016039:1 gene:ENSMUSG00000026985 gene_biotype:protein_coding transcript_biotype:protein_coding	4.58997	-0.158097	0.0841365
10361131	---	---	ncrna:snRNA chromosome:NCBIM37:1:193596600:193596713:-1 gene:ENSMUSG00000064845 gene_biotype:snRNA transcript_biotype:snRNA	3.50683	-0.145429	0.0843622
10407999	Gpx5	glutathione peroxidase 5	Mus musculus glutathione peroxidase 5 (Gpx5), mRNA.	4.19433	-0.14477	0.0844
10563961	---	---	ncrna:snoRNA chromosome:NCBIM37:7:66680294:66680372:-1 gene:ENSMUSG00000075713 gene_biotype:snoRNA transcript_biotype:snoRNA	2.87916	-0.18763	0.0845633
10587085	BC031353	cDNA sequence BC031353	Mus musculus cDNA sequence BC031353 (BC031353), transcript variant 1, mRNA.	7.47404	0.107054	0.0846311
10505562	Gm428	predicted gene 428	Mus musculus predicted gene 428 (Gm428), mRNA.	5.83503	-0.178565	0.0846413
10352302	Lefty2	left-right determination factor 2	Mus musculus left-right determination factor 2 (Lefty2), mRNA.	5.5077	-0.18218	0.0846821
10357472	Cxcr4	chemokine (C-X-C motif) receptor 4	Mus musculus chemokine (C-X-C motif) receptor 4 (Cxcr4), mRNA.	10.8061	0.140658	0.0847002
10572647	Slc27a1	solute carrier family 27 (fatty acid transporter), member 1	Mus musculus solute carrier family 27 (fatty acid transporter), member 1 (Slc27a1), mRNA.	11.5445	0.143572	0.084729
10515396	Btbd19	BTB (POZ) domain containing 19	Mus musculus BTB (POZ) domain containing 19 (Btbd19), non-coding RNA.	8.93148	-0.182614	0.084732
10432756	Gm5414	predicted gene 5414	Mus musculus predicted gene 5414 (Gm5414), mRNA.	5.64249	-0.111093	0.0847677
10510127	Gm13177	predicted gene 13177	Mus musculus predicted gene 13177 (Gm13177), mRNA.	5.90279	-0.126847	0.0847955
10572727	Zfp882	zinc finger protein 882	Mus musculus zinc finger protein 882 (Zfp882), mRNA.	6.18632	0.212446	0.0848335
10358525	---	---	---	5.11601	0.400696	0.0849423
10445896	---	---	---	5.16857	-0.237035	0.08497
10379524	Ccl11	chemokine (C-C motif) ligand 11	Mus musculus chemokine (C-C motif) ligand 11 (Ccl11), mRNA.	8.95655	-0.324429	0.085034
10526735	Zscan21	zinc finger and SCAN domain containing 21	Mus musculus zinc finger and SCAN domain containing 21 (Zscan21), transcript variant 1, mRNA.	7.03994	0.128486	0.0851959
10390246	Calcoco2	calcium binding and coiled-coil domain 2	Mus musculus calcium binding and coiled-coil domain 2 (Calcoco2), transcript variant 1, mRNA.	5.59667	-0.123969	0.0852474
10346838	Pard3b	par-3 partitioning defective 3 homolog B (C. elegans)	Mus musculus par-3 partitioning defective 3 homolog B (C. elegans) (Pard3b), mRNA.	6.48093	0.126031	0.0853228
10474972	Chac1	ChaC, cation transport regulator 1	Mus musculus ChaC, cation transport regulator 1 (Chac1), mRNA.	8.41831	0.321984	0.0853372
10382846	BC018473	cDNA sequence BC018473	Mus musculus cDNA sequence BC018473 (BC018473), non-coding RNA.	6.2381	-0.136022	0.0856193
10523772	Lrrc8d	leucine rich repeat containing 8D	Mus musculus leucine rich repeat containing 8D (Lrrc8d), transcript variant 2, mRNA.	9.64566	-0.197619	0.085864
10565591	Gm15413	predicted gene 15413	Mus musculus predicted gene 15413 (Gm15413), non-coding RNA.	5.66635	-0.123581	0.085978
10595979	Mras	muscle and microspikes RAS	Mus musculus muscle and microspikes RAS (Mras), mRNA.	7.47696	-0.207751	0.0859882
10608368	---	---	---	4.64176	-0.106199	0.0859902
10498011	---	---	cdna:genscan chromosome:NCBIM37:3:49185253:49240568:-1 transcript_biotype:protein_coding	4.87183	-0.209513	0.0860215
10607169	Trpc5	transient receptor potential cation channel, subfamily C, member 5	Mus musculus transient receptor potential cation channel, subfamily C, member 5 (Trpc5), mRNA.	5.66741	-0.14951	0.0861425
10405874	---	---	cdna:known chromosome:NCBIM37:13:65995145:65995681:-1 gene:ENSMUSG00000074841 gene_biotype:pseudogene transcript_biotype:retrotransposed	8.99248	0.149394	0.0861796
10410207	---	---	cdna:known chromosome:NCBIM37:13:65995145:65995681:-1 gene:ENSMUSG00000074841 gene_biotype:pseudogene transcript_biotype:retrotransposed	8.99248	0.149394	0.0861796
10483249	Galnt3	UDP-N-acetyl-alpha-D-galactosamine:polypeptide N-acetylgalactosaminyltransferase 3	Mus musculus UDP-N-acetyl-alpha-D-galactosamine:polypeptide N-acetylgalactosaminyltransferase 3 (Galnt3), mRNA.	7.50925	-0.292547	0.0861966
10495972	---	---	cdna:known chromosome:NCBIM37:3:127741612:127743579:1 gene:ENSMUSG00000074237 gene_biotype:protein_coding transcript_biotype:protein_coding	5.29927	-0.119422	0.0862782
10351691	Slamf6	SLAM family member 6	Mus musculus SLAM family member 6 (Slamf6), mRNA.	8.1998	-0.531537	0.0863833
10528031	Zfp804b	zinc finger protein 804B	Mus musculus zinc finger protein 804B (Zfp804b), mRNA.	4.3482	-0.166757	0.0866845
10396919	4933426M11Rik	RIKEN cDNA 4933426M11 gene	Mus musculus RIKEN cDNA 4933426M11 gene (4933426M11Rik), transcript variant 1, mRNA.	11.1539	-0.124394	0.0867807
10409547	---	---	cdna:known chromosome:NCBIM37:13:55877301:55885840:-1 gene:ENSMUSG00000069223 gene_biotype:antisense transcript_biotype:antisense	5.39108	-0.1445	0.0869071
10402841	Brf1	BRF1 homolog, subunit of RNA polymerase III transcription initiation factor IIIB (S. cerevisiae)	Mus musculus BRF1 homolog, subunit of RNA polymerase III transcription initiation factor IIIB (S. cerevisiae) (Brf1), mRNA.	8.40901	0.204899	0.0869126
10476569	2310003L22Rik	RIKEN cDNA 2310003L22 gene	Mus musculus RIKEN cDNA 2310003L22 gene (2310003L22Rik), mRNA.	6.81122	0.100522	0.0869282
10586128	---	---	ncrna:snRNA chromosome:NCBIM37:9:63290126:63290267:1 gene:ENSMUSG00000093137 gene_biotype:snRNA transcript_biotype:snRNA	3.68902	-0.118848	0.0871777
10425923	Fam118a	family with sequence similarity 118, member A	Mus musculus family with sequence similarity 118, member A (Fam118a), transcript variant 1, mRNA.	7.83218	0.139763	0.0871961
10588324	---	---	cdna:genscan chromosome:NCBIM37:9:103790337:103790654:1 transcript_biotype:protein_coding	6.56996	-0.12308	0.087218
10469811	Il1f10	interleukin 1 family, member 10	Mus musculus interleukin 1 family, member 10 (Il1f10), mRNA.	5.54815	-0.151827	0.0872664
10408541	---	---	---	4.59224	-0.159952	0.0873576
10555671	Pgap2	post-GPI attachment to proteins 2	Mus musculus post-GPI attachment to proteins 2 (Pgap2), mRNA.	10.2988	-0.15928	0.0874762
10432540	Lima1	LIM domain and actin binding 1	Mus musculus LIM domain and actin binding 1 (Lima1), transcript variant a, mRNA.	10.4717	0.153344	0.0875166
10592186	---	---	---	6.72261	-0.259834	0.0875662
10379560	Zfp830	zinc finger protein 830	Mus musculus zinc finger protein 830 (Zfp830), mRNA.	6.90769	0.145444	0.0876501
10425207	H1f0	H1 histone family, member 0	Mus musculus H1 histone family, member 0 (H1f0), mRNA.	10.1562	0.214204	0.0876698
10482528	Neb	nebulin	Mus musculus nebulin (Neb), mRNA.	6.49043	-0.118319	0.0876731
10603525	Ssxb2	synovial sarcoma, X member B, breakpoint 2	Mus musculus synovial sarcoma, X member B, breakpoint 2 (Ssxb2), transcript variant 1, mRNA.	4.60676	-0.182974	0.0877369
10545760	Paip2b	poly(A) binding protein interacting protein 2B	Mus musculus poly(A) binding protein interacting protein 2B (Paip2b), mRNA.	8.36036	0.192914	0.0877992
10432032	Vdr	vitamin D receptor	Mus musculus vitamin D receptor (Vdr), mRNA.	9.24141	-0.449429	0.0879571
10405432	Rgs14	regulator of G-protein signaling 14	Mus musculus regulator of G-protein signaling 14 (Rgs14), mRNA.	8.27291	-0.158016	0.0880825
10407792	Gpr137b-ps	G protein-coupled receptor 137B, pseudogene	Mus musculus G protein-coupled receptor 137B, pseudogene (Gpr137b-ps), non-coding RNA.	11.2298	0.1733	0.0881616
10426812	Gpd1	glycerol-3-phosphate dehydrogenase 1 (soluble)	Mus musculus glycerol-3-phosphate dehydrogenase 1 (soluble) (Gpd1), mRNA.	8.30074	0.179738	0.0882744
10444229	H2-DMa	histocompatibility 2, class II, locus DMa	cdna:known chromosome:NCBIM37:17:34272127:34276046:1 gene:ENSMUSG00000037649 gene_biotype:protein_coding transcript_biotype:protein_coding	11.922	-0.364758	0.0882996
10415353	Tssk4	testis-specific serine kinase 4	Mus musculus testis-specific serine kinase 4 (Tssk4), transcript variant 4, mRNA.	6.97164	-0.144653	0.0883128
10395974	---	---	ncrna:snRNA chromosome:NCBIM37:12:64710855:64710961:1 gene:ENSMUSG00000064958 gene_biotype:snRNA transcript_biotype:snRNA	3.3776	-0.174248	0.0883331
10470322	Surf2	surfeit gene 2	Mus musculus surfeit gene 2 (Surf2), mRNA.	9.45003	0.135592	0.0883478
10410929	---	---	---	7.9473	0.216673	0.0883653
10418300	Cacna2d3	calcium channel, voltage-dependent, alpha2/delta subunit 3	Mus musculus calcium channel, voltage-dependent, alpha2/delta subunit 3 (Cacna2d3), mRNA.	5.01733	-0.134846	0.0883678
10499904	Ivl	involucrin	Mus musculus involucrin (Ivl), mRNA.	5.60907	-0.200604	0.0884792
10351886	Olfr432	olfactory receptor 432	Mus musculus olfactory receptor 432 (Olfr432), mRNA.	6.04584	-0.324449	0.0884973
10534684	Muc3	mucin 3, intestinal	Mus musculus mucin glycoprotein MUC3 mRNA, partial cds.	5.15502	-0.177901	0.088522
10422312	Cldn10	claudin 10	cdna:known chromosome:NCBIM37:14:119253954:119274711:1 gene:ENSMUSG00000022132 gene_biotype:protein_coding transcript_biotype:protein_coding	5.57991	-0.109681	0.088524
10348889	D2hgdh	D-2-hydroxyglutarate dehydrogenase	Mus musculus D-2-hydroxyglutarate dehydrogenase (D2hgdh), nuclear gene encoding mitochondrial protein, mRNA.	7.58946	0.120135	0.0885387
10388465	Doc2b	double C2, beta	Mus musculus double C2, beta (Doc2b), mRNA.	6.36358	-0.161805	0.0885626
10408600	Serpinb6a	serine (or cysteine) peptidase inhibitor, clade B, member 6a	Mus musculus serine (or cysteine) peptidase inhibitor, clade B, member 6a (Serpinb6a), transcript variant 1, mRNA.	10.6886	0.218554	0.0886094
10422748	C9	complement component 9	Mus musculus complement component 9 (C9), mRNA.	4.99037	-0.170793	0.0886314
10555753	Olfr574	olfactory receptor 574	Mus musculus olfactory receptor 574 (Olfr574), mRNA.	5.29181	-0.13722	0.0887163
10385310	Gabra6	gamma-aminobutyric acid (GABA) A receptor, subunit alpha 6	Mus musculus gamma-aminobutyric acid (GABA) A receptor, subunit alpha 6 (Gabra6), transcript variant 1, mRNA.	5.02482	-0.146605	0.0888123
10492396	Vmn2r1	vomeronasal 2, receptor 1	Mus musculus vomeronasal 2, receptor 1 (Vmn2r1), mRNA.	4.47375	-0.150483	0.0888606
10550131	Pla2g4c	phospholipase A2, group IVC (cytosolic, calcium-independent)	Mus musculus phospholipase A2, group IVC (cytosolic, calcium-independent) (Pla2g4c), transcript variant 1, mRNA.	5.87697	-0.196232	0.0888916
10522303	Guf1	GUF1 GTPase homolog (S. cerevisiae)	Mus musculus GUF1 GTPase homolog (S. cerevisiae) (Guf1), mRNA.	8.3408	0.182252	0.0889421
10566502	Arfip2	ADP-ribosylation factor interacting protein 2	Mus musculus ADP-ribosylation factor interacting protein 2 (Arfip2), mRNA.	9.04125	0.150913	0.0889572
10506452	AY512949	cDNA sequence AY512949	Mus musculus clone NIA:K0934D10 unknown mRNA.	5.52104	-0.148412	0.0889864
10567739	4933440M02Rik	RIKEN cDNA 4933440M02 gene	Mus musculus RIKEN cDNA 4933440M02 gene (4933440M02Rik), transcript variant 1, non-coding RNA.	5.71862	-0.151941	0.0889928
10608630	---	---	---	3.99862	-0.102255	0.0890832
10506146	---	---	cdna:known chromosome:NCBIM37:4:98939362:98941836:1 gene:ENSMUSG00000070892 gene_biotype:protein_coding transcript_biotype:protein_coding	5.87422	-0.141299	0.08918
10488954	Gdf5	growth differentiation factor 5	Mus musculus growth differentiation factor 5 (Gdf5), mRNA.	6.16621	-0.152354	0.0892021
10535410	---	---	cdna:known chromosome:NCBIM37:5:143898926:143899915:-1 gene:ENSMUSG00000090981 gene_biotype:protein_coding transcript_biotype:protein_coding	7.08486	-0.168471	0.0892611
10359303	4930562F07Rik	RIKEN cDNA 4930562F07 gene	Mus musculus RIKEN cDNA 4930562F07 gene (4930562F07Rik), transcript variant 1, non-coding RNA.	6.09696	-0.14559	0.0893118
10605465	Prkx	protein kinase, X-linked	Mus musculus protein kinase, X-linked (Prkx), mRNA.	11.6855	-0.206616	0.0893266
10440136	Olfr173	olfactory receptor 173	Mus musculus olfactory receptor 173 (Olfr173), mRNA.	4.21767	-0.115718	0.0894972
10544415	---	---	ncrna:snRNA chromosome:NCBIM37:6:42287676:42287782:-1 gene:ENSMUSG00000065206 gene_biotype:snRNA transcript_biotype:snRNA	4.86847	0.149388	0.089531
10485809	Olfr1312	olfactory receptor 1312	cdna:known chromosome:NCBIM37:2:111882234:111883187:-1 gene:ENSMUSG00000074947 gene_biotype:protein_coding transcript_biotype:protein_coding	3.76968	-0.20521	0.0895509
10578413	Gm5346	predicted gene 5346	Mus musculus predicted gene 5346 (Gm5346), mRNA.	5.8189	0.268859	0.0895526
10381140	Ttc25	tetratricopeptide repeat domain 25	Mus musculus tetratricopeptide repeat domain 25 (Ttc25), mRNA.	5.727	-0.105243	0.0895685
10461055	---	---	ncrna:snRNA chromosome:NCBIM37:19:7321199:7321302:1 gene:ENSMUSG00000064865 gene_biotype:snRNA transcript_biotype:snRNA	6.49289	-0.189214	0.0895893
10522666	---	---	cdna:known chromosome:NCBIM37:5:77357393:77357870:1 gene:ENSMUSG00000072852 gene_biotype:antisense transcript_biotype:antisense	5.50113	0.167439	0.0896402
10529237	Yes1	Yamaguchi sarcoma viral (v-yes) oncogene homolog 1	Mus musculus Yamaguchi sarcoma viral (v-yes) oncogene homolog 1 (Yes1), transcript variant 1, mRNA.	7.37817	-0.14988	0.0896521
10559681	Shisa7	shisa homolog 7 (Xenopus laevis)	Mus musculus shisa homolog 7 (Xenopus laevis) (Shisa7), mRNA.	6.97808	-0.132949	0.0897366
10606820	1700008I05Rik	RIKEN cDNA 1700008I05 gene	Mus musculus RIKEN cDNA 1700008I05 gene (1700008I05Rik), mRNA.	3.85675	-0.127301	0.0897556
10408268	Scgn	secretagogin, EF-hand calcium binding protein	Mus musculus secretagogin, EF-hand calcium binding protein (Scgn), mRNA.	4.92914	-0.120812	0.0899303
10555741	Olfr561	olfactory receptor 561	cdna:known chromosome:NCBIM37:7:109923009:109924079:1 gene:ENSMUSG00000073966 gene_biotype:protein_coding transcript_biotype:protein_coding	4.71002	-0.124188	0.090034
10358557	---	---	---	5.42776	0.304684	0.0900874
10406941	Sgtb	small glutamine-rich tetratricopeptide repeat (TPR)-containing, beta	Mus musculus small glutamine-rich tetratricopeptide repeat (TPR)-containing, beta (Sgtb), mRNA.	6.4662	0.15298	0.0901696
10355193	Crygc	crystallin, gamma C	Mus musculus crystallin, gamma C (Crygc), transcript variant 2, mRNA.	6.37481	-0.216001	0.090275
10600581	4930480E11Rik	RIKEN cDNA 4930480E11 gene	Mus musculus RIKEN cDNA 4930480E11 gene, mRNA (cDNA clone MGC:151236 IMAGE:40126178), complete cds.	4.47637	-0.156023	0.0905177
10537638	Try10	trypsin 10	Mus musculus trypsin 10 (Try10), mRNA.	5.85712	-0.132911	0.0905202
10606789	Tceal6	transcription elongation factor A (SII)-like 6	Mus musculus transcription elongation factor A (SII)-like 6 (Tceal6), mRNA.	6.18202	0.167048	0.0905545
10425741	Wbp2nl	WBP2 N-terminal like	Mus musculus WBP2 N-terminal like (Wbp2nl), mRNA.	5.50423	-0.133234	0.090584
10512774	Coro2a	coronin, actin binding protein 2A	Mus musculus coronin, actin binding protein 2A (Coro2a), transcript variant 1, mRNA.	10.6361	-0.302098	0.0906254
10503835	Rragd	Ras-related GTP binding D	Mus musculus Ras-related GTP binding D (Rragd), mRNA.	7.5655	0.189468	0.0906276
10507677	Hivep3	human immunodeficiency virus type I enhancer binding protein 3	cdna:known chromosome:NCBIM37:4:119487100:119810650:1 gene:ENSMUSG00000028634 gene_biotype:protein_coding transcript_biotype:protein_coding	8.27271	-0.217377	0.090768
10570668	Gm15284	predicted gene 15284	Mus musculus predicted gene 15284 (Gm15284), mRNA.	5.79441	-0.139153	0.0908849
10572497	Il12rb1	interleukin 12 receptor, beta 1	Mus musculus interleukin 12 receptor, beta 1 (Il12rb1), mRNA.	8.35083	-0.493986	0.0909278
10512063	---	---	ncrna:snRNA chromosome:NCBIM37:4:39206664:39206827:-1 gene:ENSMUSG00000065344 gene_biotype:snRNA transcript_biotype:snRNA	7.30349	0.20892	0.0909393
10504865	Invs	inversin	Mus musculus inversin (Invs), mRNA.	8.44615	0.15001	0.0909546
10574161	Nlrc5	NLR family, CARD domain containing 5	Mus musculus NLR family, CARD domain containing 5 (Nlrc5), mRNA.	9.74009	-0.261284	0.0909922
10545210	---	---	cdna:known chromosome:NCBIM37:6:69557269:69557795:-1 gene:ENSMUSG00000076558 gene_biotype:IG_V_gene transcript_biotype:IG_V_gene	6.09006	-0.203657	0.0910042
10551282	---	---	---	5.66482	-0.1758	0.0910417
10481304	Gfi1b	growth factor independent 1B	Mus musculus growth factor independent 1B (Gfi1b), transcript variant 1, mRNA.	7.61523	-0.179256	0.0910669
10357562	Il20	interleukin 20	Mus musculus interleukin 20 (Il20), mRNA.	5.46038	-0.154611	0.091116
10450622	Atat1	alpha tubulin acetyltransferase 1	Mus musculus alpha tubulin acetyltransferase 1 (Atat1), transcript variant 1, mRNA.	7.88018	0.184422	0.0911497
10430739	Dnajb7	DnaJ (Hsp40) homolog, subfamily B, member 7	Mus musculus DnaJ (Hsp40) homolog, subfamily B, member 7 (Dnajb7), mRNA.	3.78741	-0.219311	0.091244
10396270	Dact1	dapper homolog 1, antagonist of beta-catenin (xenopus)	Mus musculus dapper homolog 1, antagonist of beta-catenin (xenopus) (Dact1), transcript variant 1, mRNA.	6.35754	0.169258	0.0912874
10560401	Psg19	pregnancy specific glycoprotein 19	Mus musculus pregnancy specific glycoprotein 19 (Psg19), mRNA.	4.25599	-0.174441	0.0913448
10406896	---	---	ncrna:snRNA chromosome:NCBIM37:13:101374314:101374417:1 gene:ENSMUSG00000065678 gene_biotype:snRNA transcript_biotype:snRNA	3.51175	0.153782	0.0913549
10545045	Fam13a	family with sequence similarity 13, member A	cdna:known chromosome:NCBIM37:6:58882084:58974543:-1 gene:ENSMUSG00000037709 gene_biotype:protein_coding transcript_biotype:protein_coding	5.74825	0.120826	0.0915571
10403025	---	---	---	4.17533	-0.136368	0.0916479
10488432	---	---	---	3.71634	-0.237522	0.0917658
10450892	Olfr113	olfactory receptor 113	cdna:known chromosome:NCBIM37:17:37711399:37712393:-1 gene:ENSMUSG00000092292 gene_biotype:protein_coding transcript_biotype:protein_coding	5.58275	-0.136209	0.0917789
10580593	Ces1a	carboxylesterase 1A	Mus musculus carboxylesterase 1A (Ces1a), mRNA.	5.56037	-0.150885	0.0918124
10557591	Itgal	integrin alpha L	Mus musculus integrin alpha L (Itgal), transcript variant 1, mRNA.	9.46545	-0.421496	0.091823
10605797	Arhgef9	CDC42 guanine nucleotide exchange factor (GEF) 9	Mus musculus CDC42 guanine nucleotide exchange factor (GEF) 9 (Arhgef9), mRNA.	5.24316	-0.151256	0.0918569
10478744	---	---	---	5.96495	-0.119349	0.0918929
10483604	Slc25a12	solute carrier family 25 (mitochondrial carrier, Aralar), member 12	Mus musculus solute carrier family 25 (mitochondrial carrier, Aralar), member 12 (Slc25a12), nuclear gene encoding mitochondrial protein, mRNA.	10.7089	-0.17448	0.091938
10485777	Olfr1294	olfactory receptor 1294	Mus musculus olfactory receptor 1294 (Olfr1294), mRNA.	4.45053	0.136128	0.0919418
10578423	Gm9908	predicted gene 9908	Mus musculus adult male epididymis cDNA, RIKEN full-length enriched library, clone:9230119M08 product:hypothetical protein, full insert sequence.	7.11845	-0.140947	0.0920456
10601492	Zfp711	zinc finger protein 711	Mus musculus zinc finger protein 711 (Zfp711), mRNA.	5.27656	0.170792	0.0920917
10441530	Sytl3	synaptotagmin-like 3	Mus musculus synaptotagmin-like 3 (Sytl3), transcript variant 1, mRNA.	6.12232	-0.196593	0.0920964
10605488	Obp1a	odorant binding protein Ia	Mus musculus odorant binding protein Ia (Obp1a), mRNA.	3.98777	-0.201876	0.0921579
10544348	Trpv6	transient receptor potential cation channel, subfamily V, member 6	Mus musculus transient receptor potential cation channel, subfamily V, member 6 (Trpv6), mRNA.	6.00453	-0.160626	0.0921937
10457959	Sft2d3	SFT2 domain containing 3	Mus musculus SFT2 domain containing 3 (Sft2d3), mRNA.	5.17129	0.304532	0.092206
10558403	---	---	cdna:known chromosome:NCBIM37:7:142588025:142591227:1 gene:ENSMUSG00000073803 gene_biotype:protein_coding transcript_biotype:protein_coding	5.20747	-0.124855	0.0922547
10509277	1700013G24Rik	RIKEN cDNA 1700013G24 gene	Mus musculus RIKEN cDNA 1700013G24 gene (1700013G24Rik), mRNA.	6.58481	-0.141238	0.0923094
10398416	Mir487b	microRNA 487b	Mus musculus microRNA 487b (Mir487b), microRNA.	5.89453	-0.240771	0.0923835
10416837	Irg1	immunoresponsive gene 1	cdna:known chromosome:NCBIM37:14:103446194:103455790:1 gene:ENSMUSG00000022126 gene_biotype:protein_coding transcript_biotype:protein_coding	12.4356	-0.401902	0.0924676
10498005	---	---	---	3.63815	-0.320118	0.0925697
10537793	Olfr38	olfactory receptor 38	Mus musculus olfactory receptor 38 (Olfr38), mRNA.	4.99433	-0.10827	0.0926018
10398695	Mark3	MAP/microtubule affinity-regulating kinase 3	Mus musculus MAP/microtubule affinity-regulating kinase 3 (Mark3), transcript variant 1, mRNA.	9.01503	0.143435	0.0926141
10580411	---	---	cdna:pseudogene chromosome:NCBIM37:8:88377272:88378336:-1 gene:ENSMUSG00000090043 gene_biotype:pseudogene transcript_biotype:transcribed_processed_pseudogene	7.04208	-0.128363	0.0926916
10464586	Gstp2	glutathione S-transferase, pi 2	Mus musculus glutathione S-transferase, pi 2, mRNA (cDNA clone MGC:76649 IMAGE:30112237), complete cds.	9.51976	0.137725	0.0927373
10569458	Cars	cysteinyl-tRNA synthetase	Mus musculus cysteinyl-tRNA synthetase (Cars), transcript variant 1, mRNA.	9.41285	0.202695	0.0927541
10440694	Krtap8-2	keratin associated protein 8-2	Mus musculus keratin associated protein 8-2 (Krtap8-2), mRNA.	4.52768	-0.15294	0.0927824
10393449	Socs3	suppressor of cytokine signaling 3	Mus musculus suppressor of cytokine signaling 3 (Socs3), mRNA.	11.5938	-0.212926	0.0927873
10469613	Thnsl1	threonine synthase-like 1 (bacterial)	Mus musculus threonine synthase-like 1 (bacterial) (Thnsl1), transcript variant 1, mRNA.	6.47352	0.12736	0.0928583
10602590	---	---	cdna:pseudogene chromosome:NCBIM37:X:148379911:148380910:1 gene:ENSMUSG00000082778 gene_biotype:pseudogene transcript_biotype:transcribed_processed_pseudogene	10.8947	-0.113912	0.0928881
10357954	Ppp1r12b	protein phosphatase 1, regulatory (inhibitor) subunit 12B	Mus musculus protein phosphatase 1, regulatory (inhibitor) subunit 12B (Ppp1r12b), transcript variant 1, mRNA.	7.47684	0.181241	0.0928947
10440143	Olfr178	olfactory receptor 178	Mus musculus olfactory receptor 178 (Olfr178), mRNA.	3.20178	-0.172168	0.0929536
10506301	Lepr	leptin receptor	Mus musculus leptin receptor (Lepr), transcript variant 3, mRNA.	5.85139	0.469168	0.0930292
10397179	Dnalc1	dynein, axonemal, light chain 1	Mus musculus dynein, axonemal, light chain 1 (Dnalc1), mRNA.	6.17129	0.248038	0.0930664
10509002	Rhd	Rh blood group, D antigen	Mus musculus Rh blood group, D antigen (Rhd), mRNA.	6.10414	0.109093	0.0930788
10440118	---	---	cdna:genscan chromosome:NCBIM37:16:58529477:58539315:-1 transcript_biotype:protein_coding	6.18742	-0.219307	0.0931635
10531183	Adamts3	a disintegrin-like and metallopeptidase (reprolysin type) with thrombospondin type 1 motif, 3	Mus musculus a disintegrin-like and metallopeptidase (reprolysin type) with thrombospondin type 1 motif, 3 (Adamts3), transcript variant 1, mRNA.	5.24948	-0.204489	0.0931719
10397230	2900006K08Rik	RIKEN cDNA 2900006K08 gene	Mus musculus RIKEN cDNA 2900006K08 gene (2900006K08Rik), mRNA.	5.65286	0.144422	0.0932598
10485624	Prrg4	proline rich Gla (G-carboxyglutamic acid) 4 (transmembrane)	Mus musculus proline rich Gla (G-carboxyglutamic acid) 4 (transmembrane) (Prrg4), mRNA.	6.33065	-0.21225	0.0932802
10504905	E130309F12Rik	RIKEN cDNA E130309F12 gene	Mus musculus RIKEN cDNA E130309F12 gene (E130309F12Rik), mRNA.	6.4667	-0.17304	0.0932875
10496077	Agxt2l1	alanine-glyoxylate aminotransferase 2-like 1	Mus musculus alanine-glyoxylate aminotransferase 2-like 1 (Agxt2l1), transcript variant 1, mRNA.	5.30742	-0.128993	0.0933308
10440151	Olfr187	olfactory receptor 187	Mus musculus olfactory receptor 187 (Olfr187), mRNA.	3.8318	-0.148492	0.093333
10496539	Gbp5	guanylate binding protein 5	Mus musculus guanylate binding protein 5 (Gbp5), mRNA.	9.49052	-0.562807	0.0933498
10380672	Skap1	src family associated phosphoprotein 1	Mus musculus src family associated phosphoprotein 1 (Skap1), transcript variant 1, mRNA.	6.53584	-0.208823	0.0934504
10458088	Gm10548	ribosomal protein L29 pseudogene	Mus musculus predicted gene 10548 (Gm10548), non-coding RNA.	7.07079	-0.123193	0.093473
10555820	---	---	---	4.49692	-0.138651	0.0936348
10497463	Cpb1	carboxypeptidase B1 (tissue)	Mus musculus carboxypeptidase B1 (tissue) (Cpb1), mRNA.	5.80397	-0.208888	0.0936624
10561017	Pafah1b3	platelet-activating factor acetylhydrolase, isoform 1b, subunit 3	Mus musculus platelet-activating factor acetylhydrolase, isoform 1b, subunit 3 (Pafah1b3), mRNA.	9.4447	-0.161531	0.0937096
10530974	Tmprss11a	transmembrane protease, serine 11a	Mus musculus transmembrane protease, serine 11a (Tmprss11a), mRNA.	4.74245	-0.129305	0.0937237
10575657	Gm10280	predicted gene 10280	Mus musculus predicted gene 10280 (Gm10280), non-coding RNA.	3.94826	-0.140987	0.0939981
10574139	Nlrc5	NLR family, CARD domain containing 5	Mus musculus NLR family, CARD domain containing 5 (Nlrc5), mRNA.	8.47592	-0.444549	0.0940046
10556734	Acsm1	acyl-CoA synthetase medium-chain family member 1	Mus musculus acyl-CoA synthetase medium-chain family member 1 (Acsm1), mRNA.	6.03001	-0.138875	0.0941337
10537458	Gm5567	predicted gene 5567	Mus musculus predicted gene 5567 (Gm5567), mRNA.	5.38058	-0.152246	0.0942123
10434698	Fetub	fetuin beta	Mus musculus fetuin beta (Fetub), transcript variant 1, mRNA.	5.09628	-0.142308	0.0944047
10428376	Angpt1	angiopoietin 1	cdna:known chromosome:NCBIM37:15:42256273:42508523:-1 gene:ENSMUSG00000022309 gene_biotype:protein_coding transcript_biotype:protein_coding	4.89876	-0.134807	0.0944631
10433573	---	---	ncrna:snRNA chromosome:NCBIM37:16:10994479:10994662:1 gene:ENSMUSG00000088543 gene_biotype:snRNA transcript_biotype:snRNA	4.87305	-0.124983	0.0945088
10539979	---	---	cdna:pseudogene chromosome:NCBIM37:6:90192266:90193208:1 gene:ENSMUSG00000068228 gene_biotype:pseudogene transcript_biotype:unprocessed_pseudogene	5.69938	-0.107585	0.0945429
10488697	Plagl2	pleiomorphic adenoma gene-like 2	cdna:known chromosome:NCBIM37:2:153053495:153067162:-1 gene:ENSMUSG00000051413 gene_biotype:protein_coding transcript_biotype:protein_coding	10.2757	-0.176388	0.0946811
10406248	---	---	---	6.79704	-0.114542	0.0947479
10445112	Ubd	ubiquitin D	Mus musculus ubiquitin D (Ubd), mRNA.	5.04971	-0.23229	0.0947952
10448527	Abca17	ATP-binding cassette, sub-family A (ABC1), member 17	Mus musculus ATP-binding cassette, sub-family A (ABC1), member 17 (Abca17), mRNA.	6.09013	-0.154192	0.0949571
10419713	Olfr1512	olfactory receptor 1512	Mus musculus olfactory receptor 1512 (Olfr1512), mRNA.	4.48986	-0.122617	0.0949904
10582025	Pkd1l2	polycystic kidney disease 1 like 2	Mus musculus polycystic kidney disease 1 like 2 (Pkd1l2), mRNA.	6.60006	0.122688	0.0949922
10578415	Adam34	a disintegrin and metallopeptidase domain 34	Mus musculus a disintegrin and metallopeptidase domain 34 (Adam34), mRNA.	4.23649	-0.158837	0.0952261
10497773	Mccc1	methylcrotonoyl-Coenzyme A carboxylase 1 (alpha)	Mus musculus methylcrotonoyl-Coenzyme A carboxylase 1 (alpha) (Mccc1), nuclear gene encoding mitochondrial protein, mRNA.	7.94639	0.1163	0.0952743
10530627	Lrrc66	leucine rich repeat containing 66	Mus musculus leucine rich repeat containing 66 (Lrrc66), mRNA.	5.99405	-0.0975566	0.0954598
10466110	Ms4a10	membrane-spanning 4-domains, subfamily A, member 10	Mus musculus membrane-spanning 4-domains, subfamily A, member 10 (Ms4a10), mRNA.	6.72508	-0.16912	0.0955891
10548455	---	---	---	3.97999	-0.125682	0.0956309
10503023	Cth	cystathionase (cystathionine gamma-lyase)	Mus musculus cystathionase (cystathionine gamma-lyase) (Cth), mRNA.	6.83726	0.238895	0.0956578
10554837	---	---	---	5.33749	0.11641	0.0957057
10425040	Apol7e	apolipoprotein L 7e	Mus musculus apolipoprotein L 7e (Apol7e), mRNA.	6.39059	-0.238071	0.0957849
10584584	Bsx	brain specific homeobox	Mus musculus brain specific homeobox (Bsx), mRNA.	6.73408	-0.178543	0.0957943
10531034	Ugt2b34	UDP glucuronosyltransferase 2 family, polypeptide B34	Mus musculus UDP glucuronosyltransferase 2 family, polypeptide B34 (Ugt2b34), mRNA.	4.774	-0.153531	0.095863
10505843	Gm13285	predicted gene 13285	Mus musculus predicted gene 13285 (Gm13285), mRNA.	6.87766	0.146111	0.0959315
10373313	Nab2	Ngfi-A binding protein 2	Mus musculus Ngfi-A binding protein 2 (Nab2), transcript variant 1, mRNA.	10.8941	-0.175434	0.0960151
10458084	---	---	ncrna:snRNA chromosome:NCBIM37:18:34348532:34348593:-1 gene:ENSMUSG00000089056 gene_biotype:snRNA transcript_biotype:snRNA	3.39545	0.163852	0.0960367
10476560	Ism1	isthmin 1 homolog (zebrafish)	Mus musculus isthmin 1 homolog (zebrafish) (Ism1), mRNA.	6.70694	-0.130452	0.0961103
10388861	Tmem199	transmembrane protein 199	Mus musculus transmembrane protein 199 (Tmem199), mRNA.	8.12678	0.115225	0.0961122
10580990	Cdh8	cadherin 8	cdna:known chromosome:NCBIM37:8:101552861:101940371:-1 gene:ENSMUSG00000036510 gene_biotype:protein_coding transcript_biotype:protein_coding	5.867	0.132832	0.0961655
10557342	Il21r	interleukin 21 receptor	Mus musculus interleukin 21 receptor (Il21r), mRNA.	9.82431	-0.379221	0.0963254
10358633	---	---	---	6.50338	0.308347	0.0963903
10583485	A230050P20Rik	RIKEN cDNA A230050P20 gene	Mus musculus RIKEN cDNA A230050P20 gene (A230050P20Rik), mRNA.	7.99356	-0.107398	0.0964421
10390985	Krt32	keratin 32	Mus musculus keratin 32 (Krt32), mRNA.	6.0993	-0.109672	0.0964583
10372829	Gm10741	predicted gene 10741	Mus musculus adult male testis cDNA, RIKEN full-length enriched library, clone:4922505F16 product:hypothetical protein, full insert sequence.	3.96512	-0.112627	0.0964589
10371607	Dram1	DNA-damage regulated autophagy modulator 1	Mus musculus DNA-damage regulated autophagy modulator 1 (Dram1), mRNA.	9.66024	-0.37185	0.0964791
10558481	Dpysl4	dihydropyrimidinase-like 4	Mus musculus dihydropyrimidinase-like 4 (Dpysl4), mRNA.	6.6977	0.142578	0.0965505
10386195	Olfr224	olfactory receptor 224	Mus musculus olfactory receptor 224 (Olfr224), mRNA.	4.37623	-0.207606	0.0965584
10445796	AI314976	expressed sequence AI314976	Mus musculus expressed sequence AI314976 (AI314976), mRNA.	6.8155	0.136126	0.0968316
10384622	Ehbp1	EH domain binding protein 1	Mus musculus EH domain binding protein 1 (Ehbp1), transcript variant 1, mRNA.	7.08454	0.244975	0.0968658
10485817	Olfr1316	olfactory receptor 1316	Mus musculus olfactory receptor 1316 (Olfr1316), mRNA.	4.20765	-0.121728	0.0969178
10417773	Gm5458	predicted gene 5458	Mus musculus predicted gene 5458 (Gm5458), mRNA.	5.41806	-0.175359	0.0969819
10458704	Spink3	serine peptidase inhibitor, Kazal type 3	Mus musculus serine peptidase inhibitor, Kazal type 3 (Spink3), mRNA.	3.56518	-0.172169	0.0970363
10439934	---	---	---	5.76603	-0.275494	0.0971058
10584424	Olfr911-ps1	olfactory receptor 911, pseudogene 1	Mus musculus olfactory receptor 911, pseudogene 1 (Olfr911-ps1), mRNA.	3.77976	0.114018	0.0972095
10414772	---	---	cdna:known chromosome:NCBIM37:14:53549464:53549957:1 gene:ENSMUSG00000076785 gene_biotype:IG_V_gene transcript_biotype:IG_V_gene	7.5482	-0.282331	0.097354
10414879	---	---	cdna:known chromosome:NCBIM37:14:53549464:53549957:1 gene:ENSMUSG00000076785 gene_biotype:IG_V_gene transcript_biotype:IG_V_gene	7.5482	-0.282331	0.097354
10377319	Myh10	myosin, heavy polypeptide 10, non-muscle	Mus musculus myosin, heavy polypeptide 10, non-muscle (Myh10), mRNA.	7.70802	-0.297299	0.0974463
10430370	---	---	cdna:known chromosome:NCBIM37:15:78384832:78385278:-1 gene:ENSMUSG00000068226 gene_biotype:protein_coding transcript_biotype:protein_coding	6.68503	-0.157213	0.0975114
10575725	Dynlrb2	dynein light chain roadblock-type 2	Mus musculus dynein light chain roadblock-type 2 (Dynlrb2), mRNA.	6.0829	-0.122217	0.0975234
10406405	---	---	---	3.20975	0.138665	0.097598
10401950	1700019M22Rik	RIKEN cDNA 1700019M22 gene	Mus musculus RIKEN cDNA 1700019M22 gene (1700019M22Rik), mRNA.	4.20922	0.143355	0.0976137
10596403	Col6a5	collagen, type VI, alpha 5	Mus musculus collagen, type VI, alpha 5 (Col6a5), mRNA.	5.606	0.155765	0.0976482
10552779	Fuz	fuzzy homolog (Drosophila)	Mus musculus fuzzy homolog (Drosophila) (Fuz), mRNA.	7.53747	0.126704	0.0977312
10414590	Ear6	eosinophil-associated, ribonuclease A family, member 6	Mus musculus eosinophil-associated, ribonuclease A family, member 6 (Ear6), mRNA.	6.17853	-0.112842	0.0978677
10503184	Chd7	chromodomain helicase DNA binding protein 7	Mus musculus chromodomain helicase DNA binding protein 7 (Chd7), mRNA.	9.98147	-0.226044	0.0978891
10474057	4631405J19Rik	RIKEN cDNA 4631405J19 gene	Mus musculus RIKEN cDNA 4631405J19 gene, mRNA (cDNA clone IMAGE:30848955), complete cds.	6.34207	-0.158637	0.0979017
10353258	4930444P10Rik	RIKEN cDNA 4930444P10 gene	cdna:known chromosome:NCBIM37:1:16056060:16083406:-1 gene:ENSMUSG00000067795 gene_biotype:protein_coding transcript_biotype:nonsense_mediated_decay	6.29665	-0.117676	0.097923
10475804	Gpat2	glycerol-3-phosphate acyltransferase 2, mitochondrial	Mus musculus glycerol-3-phosphate acyltransferase 2, mitochondrial (Gpat2), nuclear gene encoding mitochondrial protein, mRNA.	5.84515	-0.148399	0.0979937
10484886	Olfr1273-ps	olfactory receptor 1273, pseudogene	Mus musculus olfactory receptor 1273, pseudogene (Olfr1273-ps), mRNA.	3.53225	-0.241423	0.098069
10601099	Med12	mediator of RNA polymerase II transcription, subunit 12 homolog (yeast)	Mus musculus mediator of RNA polymerase II transcription, subunit 12 homolog (yeast) (Med12), mRNA.	9.84262	-0.121215	0.0980907
10454061	---	---	cdna:genscan chromosome:NCBIM37:18:14634698:14650755:1 transcript_biotype:protein_coding	6.56118	-0.154024	0.0981358
10566268	Hbb-bh1	hemoglobin Z, beta-like embryonic chain	Mus musculus hemoglobin Z, beta-like embryonic chain (Hbb-bh1), mRNA.	4.52661	-0.148903	0.0982541
10511888	---	---	cdna:pseudogene chromosome:NCBIM37:4:26428590:26428806:-1 gene:ENSMUSG00000081985 gene_biotype:pseudogene transcript_biotype:transcribed_processed_pseudogene	6.39876	-0.138262	0.0982585
10566324	Olfr649	olfactory receptor 649	Mus musculus olfactory receptor 649 (Olfr649), mRNA.	4.05733	-0.156575	0.0982621
10487994	Fermt1	fermitin family homolog 1 (Drosophila)	Mus musculus fermitin family homolog 1 (Drosophila) (Fermt1), mRNA.	4.81718	0.133648	0.0982776
10524878	Vsig10	V-set and immunoglobulin domain containing 10	Mus musculus V-set and immunoglobulin domain containing 10 (Vsig10), mRNA.	6.99335	0.246544	0.0983888
10405539	Txndc15	thioredoxin domain containing 15	Mus musculus thioredoxin domain containing 15 (Txndc15), mRNA.	8.49708	0.130068	0.0986224
10355511	Tnp1	transition protein 1	Mus musculus transition protein 1 (Tnp1), mRNA.	6.0308	-0.123139	0.0986974
10531420	Cxcl11	chemokine (C-X-C motif) ligand 11	Mus musculus chemokine (C-X-C motif) ligand 11 (Cxcl11), transcript variant 2, non-coding RNA.	8.02542	-0.404761	0.0988426
10358982	Mr1	major histocompatibility complex, class I-related	Mus musculus major histocompatibility complex, class I-related (Mr1), mRNA.	9.49908	-0.126443	0.0989296
10565990	Art2a-ps	ADP-ribosyltransferase 2a, pseudogene	Mus musculus ADP-ribosyltransferase 2a, pseudogene (Art2a-ps), transcript variant 2, non-coding RNA.	5.41666	-0.207844	0.0989761
10570680	---	---	cdna:pseudogene chromosome:NCBIM37:8:22217820:22218525:1 gene:ENSMUSG00000087663 gene_biotype:pseudogene transcript_biotype:transcribed_unprocessed_pseudogene	4.77078	-0.0963968	0.0989998
10374560	Zrsr1	zinc finger (CCCH type), RNA binding motif and serine/arginine rich 1	Mus musculus zinc finger (CCCH type), RNA binding motif and serine/arginine rich 1 (Zrsr1), mRNA.	6.11772	0.126446	0.0990398
10402986	---	---	---	4.54939	-0.114263	0.0991827
10522503	Pdgfra	platelet derived growth factor receptor, alpha polypeptide	Mus musculus platelet derived growth factor receptor, alpha polypeptide (Pdgfra), transcript variant 1, mRNA.	6.73191	-0.212356	0.0992257
10472707	Gad1	glutamate decarboxylase 1	Mus musculus glutamate decarboxylase 1 (Gad1), mRNA.	6.28806	-0.114661	0.0993013
10402757	---	---	cdna:known chromosome:NCBIM37:12:113652126:113661423:-1 gene:ENSMUSG00000047828 gene_biotype:protein_coding transcript_biotype:protein_coding	5.86955	0.179034	0.0993114
10378078	Fbxo39	F-box protein 39	Mus musculus F-box protein 39 (Fbxo39), mRNA.	6.27858	-0.10057	0.0995289
10555795	Olfr613	olfactory receptor 613	Mus musculus olfactory receptor 613 (Olfr613), mRNA.	3.92743	-0.118632	0.0995519
10572525	---	---	cdna:known chromosome:NCBIM37:8:73455304:73456936:1 gene:ENSMUSG00000074252 gene_biotype:protein_coding transcript_biotype:protein_coding	6.44098	0.163153	0.09967
10548307	Klrb1c	killer cell lectin-like receptor subfamily B member 1C	Mus musculus killer cell lectin-like receptor subfamily B member 1C (Klrb1c), transcript variant 1, mRNA.	5.36666	-0.266655	0.0996733
10450191	Btnl5	butyrophilin-like 5	Mus musculus butyrophilin-like 5 (Btnl5), non-coding RNA.	6.18599	0.221638	0.0997273
10439742	---	---	ncrna:snRNA chromosome:NCBIM37:16:46018180:46018286:-1 gene:ENSMUSG00000064821 gene_biotype:snRNA transcript_biotype:snRNA	2.88473	-0.155665	0.0997458
10544801	Hoxa11	homeobox A11	Mus musculus homeobox A11 (Hoxa11), mRNA.	5.95271	0.208594	0.0997995
10484747	Olfr1182	olfactory receptor 1182	Mus musculus olfactory receptor 1182 (Olfr1182), mRNA.	4.11698	-0.192735	0.0998244
10437817	Pdxdc1	pyridoxal-dependent decarboxylase domain containing 1	cdna:known chromosome:NCBIM37:16:13833241:13903220:-1 gene:ENSMUSG00000022680 gene_biotype:protein_coding transcript_biotype:protein_coding	10.2599	0.101704	0.0999285
10416120	---	---	cdna:known chromosome:NCBIM37:14:67556202:67557573:1 gene:ENSMUSG00000044480 gene_biotype:protein_coding transcript_biotype:protein_coding	5.81533	-0.200817	0.100002
10478926	---	---	cdna:known chromosome:NCBIM37:2:169407581:169408733:1 gene:ENSMUSG00000074571 gene_biotype:protein_coding transcript_biotype:protein_coding	6.46441	-0.263511	0.100016
10365260	Txnrd1	thioredoxin reductase 1	Mus musculus thioredoxin reductase 1 (Txnrd1), transcript variant 1, mRNA.	10.4494	-0.12695	0.100042
10455118	Pcdhb18	protocadherin beta 18	Mus musculus protocadherin beta 18 (Pcdhb18), mRNA.	5.84956	0.349603	0.100064
10560797	Vmn1r121	vomeronasal 1 receptor 121	Mus musculus vomeronasal 1 receptor 121 (Vmn1r121), mRNA.	4.37496	-0.123164	0.100069
10550501	Mill2	MHC I like leukocyte 2	Mus musculus MHC I like leukocyte 2 (Mill2), transcript variant 1, mRNA.	6.25977	0.158794	0.100128
10563436	Syngr4	synaptogyrin 4	Mus musculus synaptogyrin 4 (Syngr4), mRNA.	7.17127	-0.0985876	0.100145
10505874	Gm13285	predicted gene 13285	Mus musculus predicted gene 13285 (Gm13285), mRNA.	6.75341	0.166393	0.100154
10511375	Cyp7a1	cytochrome P450, family 7, subfamily a, polypeptide 1	Mus musculus cytochrome P450, family 7, subfamily a, polypeptide 1 (Cyp7a1), mRNA.	4.16294	-0.184105	0.100189
10365983	Lum	lumican	Mus musculus lumican (Lum), mRNA.	5.5798	0.404824	0.100211
10529824	Prom1	prominin 1	Mus musculus prominin 1 (Prom1), transcript variant 2, mRNA.	5.97729	-0.144164	0.100252
10545569	Reg3g	regenerating islet-derived 3 gamma	Mus musculus regenerating islet-derived 3 gamma (Reg3g), mRNA.	4.62446	-0.137996	0.100323
10406364	2210408I21Rik	RIKEN cDNA 2210408I21 gene	Mus musculus RIKEN cDNA 2210408I21 gene (2210408I21Rik), transcript variant 1, mRNA.	6.06941	0.171076	0.100342
10376513	Nlrp3	NLR family, pyrin domain containing 3	Mus musculus NLR family, pyrin domain containing 3 (Nlrp3), mRNA.	11.4609	-0.28524	0.100422
10476906	8030411F24Rik	RIKEN cDNA 8030411F24 gene	cdna:known chromosome:NCBIM37:2:148607745:148611673:1 gene:ENSMUSG00000027444 gene_biotype:protein_coding transcript_biotype:protein_coding	4.89144	-0.110021	0.100534
10491191	Rpl22l1	ribosomal protein L22 like 1	Mus musculus ribosomal protein L22 like 1 (Rpl22l1), mRNA.	6.85134	0.196128	0.100738
10399892	Gpr22	G protein-coupled receptor 22	Mus musculus G protein-coupled receptor 22 (Gpr22), mRNA.	5.35179	-0.112854	0.100792
10424746	Zfp623	zinc finger protein 623	Mus musculus zinc finger protein 623 (Zfp623), mRNA.	7.55992	0.175125	0.100795
10371082	Nmrk2	nicotinamide riboside kinase 2	Mus musculus nicotinamide riboside kinase 2 (Nmrk2), mRNA.	6.23384	-0.131141	0.100808
10345548	Vwa3b	von Willebrand factor A domain containing 3B	PREDICTED: Mus musculus von Willebrand factor A domain containing 3B (Vwa3b), mRNA.	5.62254	-0.107387	0.10086
10373690	---	---	cdna:genscan chromosome:NCBIM37:10:129881015:129892794:-1 transcript_biotype:protein_coding	6.77711	-0.137596	0.100862
10591192	Olfr847	olfactory receptor 847	Mus musculus olfactory receptor 847 (Olfr847), mRNA.	3.82632	0.131474	0.100939
10504054	---	---	ncrna:rRNA chromosome:NCBIM37:4:41250191:41250305:1 gene:ENSMUSG00000065873 gene_biotype:rRNA transcript_biotype:rRNA	6.28885	-0.129601	0.100963
10574153	Nlrc5	NLR family, CARD domain containing 5	Mus musculus NLR family, CARD domain containing 5 (Nlrc5), mRNA.	8.53214	-0.190611	0.10099
10402428	Serpina12	serine (or cysteine) peptidase inhibitor, clade A (alpha-1 antiproteinase, antitrypsin), member 12	Mus musculus serine (or cysteine) peptidase inhibitor, clade A (alpha-1 antiproteinase, antitrypsin), member 12 (Serpina12), mRNA.	5.38215	0.135848	0.101081
10430686	Enthd1	ENTH domain containing 1	Mus musculus ENTH domain containing 1 (Enthd1), mRNA.	7.02972	0.11012	0.101102
10445347	Clic5	chloride intracellular channel 5	Mus musculus chloride intracellular channel 5 (Clic5), nuclear gene encoding mitochondrial protein, mRNA.	7.36461	-0.30644	0.101154
10517364	A330049M08Rik	RIKEN cDNA A330049M08 gene	Mus musculus RIKEN cDNA A330049M08 gene (A330049M08Rik), transcript variant 5, mRNA.	6.71866	0.107729	0.101218
10489503	Wfdc6a	WAP four-disulfide core domain 6A	Mus musculus WAP four-disulfide core domain 6A (Wfdc6a), transcript variant 1, mRNA.	5.89419	-0.250035	0.101341
10398665	Tnfaip2	tumor necrosis factor, alpha-induced protein 2	Mus musculus tumor necrosis factor, alpha-induced protein 2 (Tnfaip2), mRNA.	11.9461	-0.155046	0.101377
10440099	St3gal6	ST3 beta-galactoside alpha-2,3-sialyltransferase 6	cdna:known chromosome:NCBIM37:16:58468238:58523539:-1 gene:ENSMUSG00000022747 gene_biotype:protein_coding transcript_biotype:protein_coding	9.46472	0.260374	0.101458
10385428	Itk	IL2 inducible T cell kinase	Mus musculus IL2 inducible T cell kinase (Itk), mRNA.	7.68747	-0.484111	0.101525
10394060	Sectm1b	secreted and transmembrane 1B	Mus musculus secreted and transmembrane 1B (Sectm1b), mRNA.	5.79484	-0.137552	0.10155
10403761	---	---	---	6.51532	-0.12544	0.101602
10407912	---	---	---	6.51532	-0.12544	0.101602
10537807	Olfr446	olfactory receptor 446	Mus musculus olfactory receptor 446 (Olfr446), mRNA.	5.32661	-0.173226	0.101695
10513666	Akna	AT-hook transcription factor	Mus musculus AT-hook transcription factor (Akna), mRNA.	10.1487	-0.191896	0.1017
10562105	Gapdhs	glyceraldehyde-3-phosphate dehydrogenase, spermatogenic	Mus musculus glyceraldehyde-3-phosphate dehydrogenase, spermatogenic (Gapdhs), mRNA.	5.99586	-0.133694	0.101764
10555917	Olfr689	olfactory receptor 689	Mus musculus olfactory receptor 689 (Olfr689), mRNA.	5.36566	-0.150877	0.101765
10404316	Prl8a2	prolactin family 8, subfamily a, member 2	Mus musculus prolactin family 8, subfamily a, member 2 (Prl8a2), mRNA.	4.54243	-0.142163	0.101779
10534140	---	---	---	8.50477	-0.161296	0.101787
10566672	Olfr480	olfactory receptor 480	Mus musculus olfactory receptor 480 (Olfr480), mRNA.	3.44096	-0.132184	0.101867
10355456	Mreg	melanoregulin	Mus musculus melanoregulin (Mreg), mRNA.	7.91198	0.110366	0.101873
10570711	Defa20	defensin, alpha, 20	Mus musculus defensin, alpha, 20 (Defa20), mRNA.	6.36085	-0.188943	0.101924
10360741	Ccdc121	coiled-coil domain containing 121	Mus musculus coiled-coil domain containing 121 (Ccdc121), mRNA.	7.40673	-0.139267	0.101959
10571889	---	---	ncrna:snRNA chromosome:NCBIM37:8:62558387:62558490:1 gene:ENSMUSG00000065727 gene_biotype:snRNA transcript_biotype:snRNA	5.3098	-0.126452	0.102063
10455714	1700034E13Rik	RIKEN cDNA 1700034E13 gene	Mus musculus RIKEN cDNA 1700034E13 gene, mRNA (cDNA clone MGC:58564 IMAGE:6704020), complete cds.	4.97566	-0.125003	0.102088
10563373	Spaca4	sperm acrosome associated 4	Mus musculus sperm acrosome associated 4 (Spaca4), mRNA.	7.27726	-0.154109	0.102117
10449672	Tmprss3	transmembrane protease, serine 3	Mus musculus transmembrane protease, serine 3 (Tmprss3), transcript variant 1, mRNA.	6.7236	-0.147363	0.102224
10500545	Hsd3b5	hydroxy-delta-5-steroid dehydrogenase, 3 beta- and steroid delta-isomerase 5	Mus musculus hydroxy-delta-5-steroid dehydrogenase, 3 beta- and steroid delta-isomerase 5 (Hsd3b5), mRNA.	5.05418	-0.283289	0.10224
10433241	Dnase1	deoxyribonuclease I	Mus musculus deoxyribonuclease I (Dnase1), mRNA.	5.50752	0.116353	0.102243
10596023	Sox14	SRY-box containing gene 14	Mus musculus SRY-box containing gene 14 (Sox14), mRNA.	6.82165	-0.148164	0.102532
10419444	Olfr730	olfactory receptor 730	Mus musculus olfactory receptor 730 (Olfr730), mRNA.	4.47401	-0.141364	0.102606
10604542	Hs6st2	heparan sulfate 6-O-sulfotransferase 2	Mus musculus heparan sulfate 6-O-sulfotransferase 2 (Hs6st2), transcript variant 1, mRNA.	5.59538	-0.127221	0.102671
10401050	---	---	cdna:pseudogene chromosome:NCBIM37:12:77253323:77253614:-1 gene:ENSMUSG00000046580 gene_biotype:pseudogene transcript_biotype:transcribed_processed_pseudogene	8.1739	0.166402	0.102726
10514561	---	---	---	5.16634	-0.139228	0.102814
10479948	Celf2	CUGBP, Elav-like family member 2	Mus musculus CUGBP, Elav-like family member 2 (Celf2), transcript variant 1, mRNA.	5.72617	-0.194287	0.102826
10362794	Ppil6	peptidylprolyl isomerase (cyclophilin)-like 6	Mus musculus peptidylprolyl isomerase (cyclophilin)-like 6 (Ppil6), mRNA.	4.64894	-0.115036	0.102857
10374032	---	---	---	6.29997	-0.12943	0.102886
10474199	---	---	ncrna:miRNA chromosome:NCBIM37:2:103679266:103679361:1 gene:ENSMUSG00000076234 gene_biotype:miRNA transcript_biotype:miRNA	10.7323	0.139836	0.102888
10457628	Chst9	carbohydrate (N-acetylgalactosamine 4-0) sulfotransferase 9	Mus musculus carbohydrate (N-acetylgalactosamine 4-0) sulfotransferase 9 (Chst9), mRNA.	3.71345	-0.134702	0.102919
10543358	---	---	cdna:known chromosome:NCBIM37:6:23107986:23110061:-1 gene:ENSMUSG00000071564 gene_biotype:pseudogene transcript_biotype:retrotransposed	5.9603	0.132471	0.102971
10557925	---	---	---	7.30744	-0.139678	0.10298
10423011	---	---	cdna:genscan chromosome:NCBIM37:15:9235909:9405308:1 transcript_biotype:protein_coding	4.15832	-0.15004	0.103002
10471833	Lhx2	LIM homeobox protein 2	Mus musculus LIM homeobox protein 2 (Lhx2), mRNA.	7.09701	-0.142421	0.103058
10354031	Tsga10	testis specific 10	Mus musculus testis specific 10 (Tsga10), mRNA.	6.24551	-0.166176	0.103125
10594928	Pigb	phosphatidylinositol glycan anchor biosynthesis, class B	Mus musculus phosphatidylinositol glycan anchor biosynthesis, class B (Pigb), mRNA.	9.02731	-0.143434	0.103178
10482181	Strbp	spermatid perinuclear RNA binding protein	Mus musculus spermatid perinuclear RNA binding protein (Strbp), mRNA.	7.19413	0.185977	0.103216
10349157	Serpinb2	serine (or cysteine) peptidase inhibitor, clade B, member 2	Mus musculus serine (or cysteine) peptidase inhibitor, clade B, member 2 (Serpinb2), transcript variant 2, mRNA.	10.6804	-0.415283	0.103455
10481435	Ccbl1	cysteine conjugate-beta lyase 1	cdna:known chromosome:NCBIM37:2:30040651:30053879:-1 gene:ENSMUSG00000039648 gene_biotype:protein_coding transcript_biotype:protein_coding	7.55902	0.104092	0.103477
10539907	Tpra1	transmembrane protein, adipocyte asscociated 1	Mus musculus transmembrane protein, adipocyte asscociated 1 (Tpra1), mRNA.	11.0067	0.130922	0.10348
10358222	---	---	ncrna:snRNA chromosome:NCBIM37:1:138886788:138886847:-1 gene:ENSMUSG00000088970 gene_biotype:snRNA transcript_biotype:snRNA	4.17484	-0.192107	0.103544
10514473	---	---	---	4.86643	-0.107512	0.103606
10577395	---	---	cdna:known chromosome:NCBIM37:8:19981360:20020392:-1 gene:ENSMUSG00000071793 gene_biotype:pseudogene transcript_biotype:processed_transcript	9.48101	0.116422	0.103703
10474088	4921507L20Rik	RIKEN cDNA 4921507L20 gene	Mus musculus RIKEN cDNA 4921507L20 gene (4921507L20Rik), non-coding RNA.	5.89219	-0.132892	0.103835
10531556	Gk2	glycerol kinase 2	Mus musculus glycerol kinase 2 (Gk2), mRNA.	4.18406	-0.137809	0.103888
10424086	Slc30a8	solute carrier family 30 (zinc transporter), member 8	Mus musculus solute carrier family 30 (zinc transporter), member 8 (Slc30a8), mRNA.	6.01069	-0.121267	0.103992
10547793	Rnu7	U7 small nuclear RNA	Mus musculus U7 small nuclear RNA (Rnu7), small nuclear RNA.	4.47176	-0.339165	0.104164
10509071	Il22ra1	interleukin 22 receptor, alpha 1	Mus musculus interleukin 22 receptor, alpha 1 (Il22ra1), mRNA.	6.89451	-0.153971	0.104173
10386427	Flcn	folliculin	cdna:known chromosome:NCBIM37:11:59604910:59623518:-1 gene:ENSMUSG00000032633 gene_biotype:protein_coding transcript_biotype:protein_coding	9.36187	0.108827	0.104249
10495991	---	---	---	4.77104	-0.109581	0.104375
10408134	Vmn1r193	vomeronasal 1 receptor 193	Mus musculus vomeronasal 1 receptor 193 (Vmn1r193), mRNA.	5.84868	-0.18628	0.104443
10476104	Nop56	NOP56 ribonucleoprotein homolog (yeast)	cdna:known chromosome:NCBIM37:2:130100180:130105048:1 gene:ENSMUSG00000027405 gene_biotype:protein_coding transcript_biotype:retained_intron	5.43277	0.3424	0.104465
10492953	---	---	ncrna:snRNA chromosome:NCBIM37:3:86188169:86188275:1 gene:ENSMUSG00000064867 gene_biotype:snRNA transcript_biotype:snRNA	7.67427	0.349982	0.104513
10377286	Pik3r6	phosphoinositide-3-kinase, regulatory subunit 6	Mus musculus phosphoinositide-3-kinase, regulatory subunit 6 (Pik3r6), transcript variant 1, mRNA.	9.57264	-0.203921	0.104549
10419733	---	---	---	4.64323	-0.140424	0.104714
10396656	Ppp1r36	protein phosphatase 1, regulatory subunit 36	Mus musculus protein phosphatase 1, regulatory subunit 36 (Ppp1r36), mRNA.	5.12697	-0.127848	0.104806
10501663	Ccdc76	coiled-coil domain containing 76	Mus musculus coiled-coil domain containing 76 (Ccdc76), mRNA.	6.65301	0.113264	0.105019
10492300	Aadac	arylacetamide deacetylase (esterase)	Mus musculus arylacetamide deacetylase (esterase) (Aadac), mRNA.	4.91062	-0.209145	0.105042
10497713	Pex5l	peroxisomal biogenesis factor 5-like	Mus musculus peroxisomal biogenesis factor 5-like (Pex5l), transcript variant 1, mRNA.	6.22136	-0.121455	0.105221
10538438	Fam188b	family with sequence similarity 188, member B	Mus musculus family with sequence similarity 188, member B (Fam188b), transcript variant 1, mRNA.	7.09949	0.349799	0.10524
10362091	---	---	---	8.12942	0.252386	0.105246
10470788	Odf2	outer dense fiber of sperm tails 2	cdna:novel chromosome:NCBIM37:2:29745415:29787266:1 gene:ENSMUSG00000026790 gene_biotype:protein_coding transcript_biotype:protein_coding	8.7134	0.129671	0.105251
10553501	Slc17a6	solute carrier family 17 (sodium-dependent inorganic phosphate cotransporter), member 6	Mus musculus solute carrier family 17 (sodium-dependent inorganic phosphate cotransporter), member 6 (Slc17a6), mRNA.	5.09207	-0.148909	0.105331
10420616	Sgcg	sarcoglycan, gamma (dystrophin-associated glycoprotein)	Mus musculus sarcoglycan, gamma (dystrophin-associated glycoprotein) (Sgcg), mRNA.	6.66193	0.232851	0.105352
10545346	Ptcd3	pentatricopeptide repeat domain 3	Mus musculus pentatricopeptide repeat domain 3 (Ptcd3), nuclear gene encoding mitochondrial protein, mRNA.	7.97536	0.143937	0.105398
10548385	Olr1	oxidized low density lipoprotein (lectin-like) receptor 1	Mus musculus oxidized low density lipoprotein (lectin-like) receptor 1 (Olr1), mRNA.	10.1304	-0.400443	0.105492
10431948	Rpap3	RNA polymerase II associated protein 3	Mus musculus RNA polymerase II associated protein 3 (Rpap3), mRNA.	7.24933	0.153717	0.105668
10481164	Slc2a6	solute carrier family 2 (facilitated glucose transporter), member 6	Mus musculus solute carrier family 2 (facilitated glucose transporter), member 6 (Slc2a6), transcript variant 1, mRNA.	10.2033	-0.309983	0.105695
10560370	Psg26	pregnancy-specific glycoprotein 26	Mus musculus pregnancy-specific glycoprotein 26 (Psg26), mRNA.	4.49783	-0.170544	0.105736
10373358	Il23a	interleukin 23, alpha subunit p19	Mus musculus interleukin 23, alpha subunit p19 (Il23a), mRNA.	9.14908	-0.302535	0.105744
10421970	---	---	ncrna:snRNA chromosome:NCBIM37:14:98367048:98367210:-1 gene:ENSMUSG00000089549 gene_biotype:snRNA transcript_biotype:snRNA	4.50978	0.12331	0.105853
10392033	---	---	cdna:pseudogene chromosome:NCBIM37:11:104894348:104895388:-1 gene:ENSMUSG00000084120 gene_biotype:pseudogene transcript_biotype:transcribed_processed_pseudogene	6.76363	0.109921	0.10586
10503170	---	---	---	9.82014	-0.151847	0.105921
10448062	---	---	cdna:known chromosome:NCBIM37:17:15672029:15672568:-1 gene:ENSMUSG00000091229 gene_biotype:pseudogene transcript_biotype:retrotransposed	7.01811	-0.170097	0.10593
10608087	---	---	---	4.82403	-0.267531	0.106012
10587077	Gm16551	predicted gene 16551	Mus musculus predicted gene 16551 (Gm16551), transcript variant 1, non-coding RNA.	6.04379	-0.111425	0.106041
10580752	9330175E14Rik	RIKEN cDNA 9330175E14 gene	Mus musculus 3 days neonate thymus cDNA, RIKEN full-length enriched library, clone:A630085K21 product:hypothetical protein, full insert sequence.	7.12998	-0.368414	0.106051
10352439	Susd4	sushi domain containing 4	Mus musculus sushi domain containing 4 (Susd4), mRNA.	6.60986	0.19698	0.106074
10353272	Stau2	staufen (RNA binding protein) homolog 2 (Drosophila)	Mus musculus staufen (RNA binding protein) homolog 2 (Drosophila) (Stau2), transcript variant 3, mRNA.	7.88121	0.207195	0.106482
10478114	Arhgap40	Rho GTPase activating protein 40	Mus musculus Rho GTPase activating protein 40 (Arhgap40), mRNA.	7.05509	-0.14469	0.106584
10442256	---	---	Mus musculus adult male testis cDNA, RIKEN full-length enriched library, clone:4930534P05 product:hypothetical protein, full insert sequence.	3.79702	0.209108	0.106595
10462697	---	---	cdna:genscan chromosome:NCBIM37:19:36432325:36444715:1 transcript_biotype:protein_coding	7.01803	-0.25458	0.106614
10587194	Gnb5	guanine nucleotide binding protein (G protein), beta 5	cdna:known chromosome:NCBIM37:9:75159202:75193678:1 gene:ENSMUSG00000032192 gene_biotype:protein_coding transcript_biotype:protein_coding	8.05522	0.243146	0.106712
10446833	Birc6	baculoviral IAP repeat-containing 6	Mus musculus baculoviral IAP repeat-containing 6 (Birc6), mRNA.	10.4132	-0.127102	0.106781
10503692	---	---	cdna:pseudogene chromosome:NCBIM37:4:32294123:32295067:1 gene:ENSMUSG00000083564 gene_biotype:pseudogene transcript_biotype:transcribed_processed_pseudogene	5.39388	-0.161065	0.106894
10452316	C3	complement component 3	Mus musculus complement component 3 (C3), mRNA.	11.2225	-0.434948	0.106947
10489406	Rims4	regulating synaptic membrane exocytosis 4	Mus musculus regulating synaptic membrane exocytosis 4 (Rims4), mRNA.	7.65327	-0.123926	0.106989
10598236	Nudt11	nudix (nucleoside diphosphate linked moiety X)-type motif 11	Mus musculus nudix (nucleoside diphosphate linked moiety X)-type motif 11 (Nudt11), mRNA.	3.74828	0.317524	0.107027
10505187	Ugcg	UDP-glucose ceramide glucosyltransferase	Mus musculus UDP-glucose ceramide glucosyltransferase (Ugcg), mRNA.	10.3355	-0.251266	0.107057
10345807	Il18r1	interleukin 18 receptor 1	Mus musculus interleukin 18 receptor 1 (Il18r1), transcript variant 1, mRNA.	5.91422	-0.491457	0.107082
10597770	Gm5922	predicted gene 5922	Mus musculus adult male testis cDNA, RIKEN full-length enriched library, clone:4930415L07 product:hypothetical protein, full insert sequence.	6.27757	-0.129456	0.1072
10564631	Slco3a1	solute carrier organic anion transporter family, member 3a1	Mus musculus solute carrier organic anion transporter family, member 3a1 (Slco3a1), transcript variant 1, mRNA.	9.76032	-0.385913	0.107255
10378793	Tmigd1	transmembrane and immunoglobulin domain containing 1	cdna:known chromosome:NCBIM37:11:76715661:76730089:1 gene:ENSMUSG00000020839 gene_biotype:protein_coding transcript_biotype:protein_coding	4.85104	0.108719	0.10726
10404059	Hist1h1c	histone cluster 1, H1c	Mus musculus histone cluster 1, H1c (Hist1h1c), mRNA.	10.9905	0.13925	0.107299
10447557	Ldhal6b	lactate dehydrogenase A-like 6B	Mus musculus lactate dehydrogenase A-like 6B (Ldhal6b), mRNA.	6.95803	0.245001	0.107324
10498707	Slitrk3	SLIT and NTRK-like family, member 3	Mus musculus SLIT and NTRK-like family, member 3 (Slitrk3), mRNA.	4.94777	0.129396	0.107331
10605788	Zxda	zinc finger, X-linked, duplicated A	Mus musculus zinc finger, X-linked, duplicated A (Zxda), non-coding RNA.	8.66527	-0.12514	0.10746
10414473	Olfr736	olfactory receptor 736	Mus musculus olfactory receptor 736 (Olfr736), mRNA.	4.82339	0.2354	0.107481
10396466	1700086L19Rik	RIKEN cDNA 1700086L19 gene	Mus musculus RIKEN cDNA 1700086L19 gene (1700086L19Rik), transcript variant 1, non-coding RNA.	5.12205	0.133217	0.107482
10375083	Stk10	serine/threonine kinase 10	Mus musculus serine/threonine kinase 10 (Stk10), mRNA.	9.9745	-0.135117	0.10749
10360306	Slamf8	SLAM family member 8	Mus musculus SLAM family member 8 (Slamf8), mRNA.	9.94556	-0.605635	0.107586
10580635	Ces1d	carboxylesterase 1D	Mus musculus carboxylesterase 1D (Ces1d), mRNA.	5.12932	-0.168153	0.107655
10417492	Gm3047	predicted gene 3047	cdna:putative chromosome:NCBIM37:14:4735391:4743840:1 gene:ENSMUSG00000090712 gene_biotype:protein_coding transcript_biotype:protein_coding	5.06477	-0.203273	0.107769
10415282	Psme1	proteasome (prosome, macropain) 28 subunit, alpha	Mus musculus proteasome (prosome, macropain) 28 subunit, alpha (Psme1), mRNA.	10.8607	-0.249328	0.107932
10479203	2210418O10Rik	RIKEN cDNA 2210418O10 gene	Mus musculus RIKEN cDNA 2210418O10 gene, mRNA (cDNA clone IMAGE:30536893).	7.38269	0.136799	0.107998
10490276	2210418O10Rik	RIKEN cDNA 2210418O10 gene	Mus musculus RIKEN cDNA 2210418O10 gene, mRNA (cDNA clone IMAGE:30536893).	7.38269	0.136799	0.107998
10545135	Il12rb2	interleukin 12 receptor, beta 2	Mus musculus interleukin 12 receptor, beta 2 (Il12rb2), mRNA.	7.60947	-0.543867	0.1081
10507580	Lao1	L-amino acid oxidase 1	cdna:known chromosome:NCBIM37:4:118634183:118641517:1 gene:ENSMUSG00000024903 gene_biotype:protein_coding transcript_biotype:protein_coding	6.02322	-0.124384	0.108174
10545804	Gm5878	predicted gene 5878	Mus musculus predicted gene 5878 (Gm5878), mRNA.	6.34688	-0.107795	0.108244
10570894	Ank1	ankyrin 1, erythroid	Mus musculus ankyrin 1, erythroid (Ank1), transcript variant 1, mRNA.	7.01946	-0.12135	0.108331
10571747	---	---	ncrna:rRNA chromosome:NCBIM37:8:48984536:48984648:1 gene:ENSMUSG00000064519 gene_biotype:rRNA transcript_biotype:rRNA	4.71269	-0.235322	0.108374
10541771	Ing4	inhibitor of growth family, member 4	Mus musculus inhibitor of growth family, member 4 (Ing4), mRNA.	9.2345	0.135397	0.108386
10565924	Relt	RELT tumor necrosis factor receptor	Mus musculus RELT tumor necrosis factor receptor (Relt), mRNA.	8.33937	-0.198839	0.108446
10477167	Mcts2	malignant T cell amplified sequence 2	Mus musculus malignant T cell amplified sequence 2 (Mcts2), mRNA.	7.59405	0.182732	0.108508
10554800	Rab38	RAB38, member of RAS oncogene family	Mus musculus RAB38, member of RAS oncogene family (Rab38), mRNA.	8.60653	0.486569	0.108546
10549877	Peg3	paternally expressed 3	Mus musculus paternally expressed 3 (Peg3), mRNA.	3.56195	-0.138482	0.108567
10542257	Tas2r125	taste receptor, type 2, member 125	Mus musculus taste receptor, type 2, member 125 (Tas2r125), mRNA.	4.33888	-0.12453	0.108609
10595209	Gm10635	predicted gene 10635	Mus musculus predicted gene 10635 (Gm10635), non-coding RNA.	3.42668	-0.138197	0.108673
10592856	Ccdc84	coiled-coil domain containing 84	Mus musculus coiled-coil domain containing 84 (Ccdc84), mRNA.	7.97881	0.122333	0.108683
10450868	Olfr98	olfactory receptor 98	Mus musculus olfactory receptor 98 (Olfr98), mRNA.	3.41867	-0.141548	0.108727
10458685	Jakmip2	janus kinase and microtubule interacting protein 2	Mus musculus janus kinase and microtubule interacting protein 2 (Jakmip2), mRNA.	5.43435	-0.120416	0.108792
10568502	Cuzd1	CUB and zona pellucida-like domains 1	Mus musculus CUB and zona pellucida-like domains 1 (Cuzd1), mRNA.	5.90434	-0.105789	0.108941
10608480	---	---	---	5.84774	-0.140048	0.108984
10544913	Crhr2	corticotropin releasing hormone receptor 2	Mus musculus corticotropin releasing hormone receptor 2 (Crhr2), mRNA.	6.91196	-0.121688	0.109013
10505299	Bspry	B-box and SPRY domain containing	Mus musculus B-box and SPRY domain containing (Bspry), mRNA.	6.7253	-0.118637	0.10908
10554748	Vmn2r79	vomeronasal 2, receptor 79	Mus musculus vomeronasal 2, receptor 79 (Vmn2r79), mRNA.	3.80602	0.134358	0.1091
10541448	Mug-ps1	murinoglobulin, pseudogene 1	Mus musculus murinoglobulin, pseudogene 1 (Mug-ps1), non-coding RNA.	5.31529	-0.156495	0.10917
10383717	Inpp5j	inositol polyphosphate 5-phosphatase J	Mus musculus inositol polyphosphate 5-phosphatase J (Inpp5j), mRNA.	7.88359	-0.260978	0.10919
10501608	Vcam1	vascular cell adhesion molecule 1	Mus musculus vascular cell adhesion molecule 1 (Vcam1), mRNA.	11.7034	-0.303612	0.109213
10398193	---	---	cdna:known chromosome:NCBIM37:12:108726842:108727846:1 gene:ENSMUSG00000060375 gene_biotype:protein_coding transcript_biotype:protein_coding	5.18078	-0.164986	0.109332
10415960	Ints9	integrator complex subunit 9	Mus musculus integrator complex subunit 9 (Ints9), transcript variant 1, mRNA.	10.5991	-0.153374	0.109496
10423388	Dnahc5	dynein, axonemal, heavy chain 5	Mus musculus axonemal dynein heavy chain 5 (Dnah5) mRNA, complete cds.	5.72298	-0.113414	0.109523
10497079	Ptger3	prostaglandin E receptor 3 (subtype EP3)	Mus musculus prostaglandin E receptor 3 (subtype EP3) (Ptger3), mRNA.	5.39993	-0.140161	0.109603
10401109	Gpx2	glutathione peroxidase 2	Mus musculus glutathione peroxidase 2 (Gpx2), mRNA.	6.50866	-0.185609	0.109681
10437263	1700037C18Rik	RIKEN cDNA 1700037C18 gene	Mus musculus RIKEN cDNA 1700037C18 gene (1700037C18Rik), mRNA.	7.18626	-0.106108	0.109718
10426581	AI836003	expressed sequence AI836003	Mus musculus expressed sequence AI836003 (AI836003), mRNA.	6.79525	-0.180463	0.109749
10549097	Ldhb	lactate dehydrogenase B	Mus musculus lactate dehydrogenase B (Ldhb), mRNA.	8.23325	0.266807	0.109804
10570651	Defa21	defensin, alpha, 21	Mus musculus defensin, alpha, 21 (Defa21), mRNA.	6.70182	-0.160436	0.109851
10566315	E030002O03Rik	RIKEN cDNA E030002O03 gene	Mus musculus RIKEN cDNA E030002O03 gene, mRNA (cDNA clone MGC:65551 IMAGE:6391535), complete cds.	6.19122	-0.132759	0.109926
10367066	Sdr9c7	4short chain dehydrogenase/reductase family 9C, member 7	Mus musculus 4short chain dehydrogenase/reductase family 9C, member 7 (Sdr9c7), mRNA.	5.4961	-0.152598	0.109942
10500434	Bcl9	B cell CLL/lymphoma 9	cdna:known chromosome:NCBIM37:3:97007585:97031287:-1 gene:ENSMUSG00000038256 gene_biotype:protein_coding transcript_biotype:protein_coding	8.7185	-0.171416	0.110007
10454877	Pura	purine rich element binding protein A	Mus musculus purine rich element binding protein A (Pura), mRNA.	11.4567	-0.098138	0.110035
10485580	---	---	---	5.18288	0.176118	0.110092
10575702	Clec3a	C-type lectin domain family 3, member a	Mus musculus C-type lectin domain family 3, member a (Clec3a), mRNA.	6.477	-0.158965	0.110095
10504664	E230008N13Rik	RIKEN cDNA E230008N13 gene	Mus musculus RIKEN cDNA E230008N13 gene (E230008N13Rik), mRNA.	4.8398	0.114751	0.110184
10449545	---	---	ncrna:snRNA chromosome:NCBIM37:17:29126922:29127093:-1 gene:ENSMUSG00000084632 gene_biotype:snRNA transcript_biotype:snRNA	4.02677	0.130681	0.110195
10465840	Scgb1a1	secretoglobin, family 1A, member 1 (uteroglobin)	Mus musculus secretoglobin, family 1A, member 1 (uteroglobin) (Scgb1a1), mRNA.	3.74272	-0.165318	0.110225
10608308	---	---	---	4.10479	-0.138499	0.110261
10349404	Mgat5	mannoside acetylglucosaminyltransferase 5	Mus musculus mannoside acetylglucosaminyltransferase 5 (Mgat5), mRNA.	10.292	0.166444	0.110279
10439321	Slc15a2	solute carrier family 15 (H+/peptide transporter), member 2	Mus musculus solute carrier family 15 (H+/peptide transporter), member 2 (Slc15a2), transcript variant 1, mRNA.	8.0503	-0.553307	0.110298
10514340	Cdkn2a	cyclin-dependent kinase inhibitor 2A	Mus musculus cyclin-dependent kinase inhibitor 2A (Cdkn2a), transcript variant 2, mRNA.	7.3161	0.123288	0.11032
10350594	Ivns1abp	influenza virus NS1A binding protein	Mus musculus influenza virus NS1A binding protein (Ivns1abp), transcript variant 2, mRNA.	10.7474	0.18246	0.110363
10570683	---	---	---	4.79663	-0.153698	0.110386
10500117	Gm128	predicted gene 128	Mus musculus gene model 128, (NCBI), mRNA (cDNA clone MGC:107307 IMAGE:6742207), complete cds.	5.84081	-0.10455	0.110407
10473109	Gm14461	predicted gene 14461	Mus musculus predicted gene 14461 (Gm14461), mRNA.	6.31015	0.296489	0.110446
10545123	Vmn1r38	vomeronasal 1 receptor 38	Mus musculus vomeronasal 1 receptor 38 (Vmn1r38), mRNA.	3.85155	0.0906938	0.110505
10439985	Rg9mtd1	RNA (guanine-9-) methyltransferase domain containing 1	cdna:known chromosome:NCBIM37:16:56032722:56037932:-1 gene:ENSMUSG00000044763 gene_biotype:protein_coding transcript_biotype:protein_coding	8.0203	0.14136	0.110571
10553788	Atp10a	ATPase, class V, type 10A	Mus musculus ATPase, class V, type 10A (Atp10a), mRNA.	9.08247	-0.214529	0.11062
10362534	5930403N24Rik	RIKEN cDNA 5930403N24 gene	Mus musculus cDNA clone IMAGE:6510304.	6.87246	-0.119841	0.110715
10346678	Carf	calcium response factor	Mus musculus calcium response factor (Carf), mRNA.	6.85658	0.16653	0.110717
10501402	Gpsm2	G-protein signalling modulator 2 (AGS3-like, C. elegans)	Mus musculus G-protein signalling modulator 2 (AGS3-like, C. elegans) (Gpsm2), mRNA.	7.99939	0.114173	0.110744
10468562	Gucy2g	guanylate cyclase 2g	Mus musculus guanylate cyclase 2g (Gucy2g), mRNA.	5.93938	-0.136113	0.110829
10374012	Rasl10a	RAS-like, family 10, member A	Mus musculus RAS-like, family 10, member A (Rasl10a), mRNA.	6.66577	-0.138773	0.11085
10516024	Tmco2	transmembrane and coiled-coil domains 2	Mus musculus transmembrane and coiled-coil domains 2 (Tmco2), mRNA.	4.97805	-0.12782	0.110977
10598646	Gm14484	predicted gene 14484	cdna:novel chromosome:NCBIM37:X:10889022:10889546:1 gene:ENSMUSG00000092068 gene_biotype:protein_coding transcript_biotype:protein_coding	6.54331	-0.112426	0.110982
10505107	Actl7a	actin-like 7a	Mus musculus actin-like 7a (Actl7a), mRNA.	6.4375	-0.158881	0.111128
10589955	---	---	---	8.76095	-0.115527	0.111168
10546242	Vmn1r53	vomeronasal 1 receptor 53	Mus musculus vomeronasal 1 receptor 53 (Vmn1r53), mRNA.	4.68904	-0.132582	0.11133
10570752	Defb10	defensin beta 10	Mus musculus defensin beta 10 (Defb10), mRNA.	3.47509	-0.195293	0.111347
10544171	Slc37a3	solute carrier family 37 (glycerol-3-phosphate transporter), member 3	Mus musculus solute carrier family 37 (glycerol-3-phosphate transporter), member 3 (Slc37a3), mRNA.	8.51787	0.199237	0.11136
10536743	6530409C15Rik	RIKEN cDNA 6530409C15 gene	Mus musculus 10 days neonate cerebellum cDNA, RIKEN full-length enriched library, clone:6530409C15 product:hypothetical protein, full insert sequence.	6.58045	-0.176383	0.111538
10590071	Mir26a-1	microRNA 26a-1	Mus musculus microRNA 26a-1 (Mir26a-1), microRNA.	5.74821	-0.212281	0.111586
10454134	Dsg4	desmoglein 4	Mus musculus desmoglein 4 (Dsg4), mRNA.	4.97613	-0.116911	0.111681
10589420	Cdc25a	cell division cycle 25A	Mus musculus cell division cycle 25A (Cdc25a), mRNA.	9.11038	0.132555	0.111752
10350102	Ptpn7	protein tyrosine phosphatase, non-receptor type 7	Mus musculus protein tyrosine phosphatase, non-receptor type 7 (Ptpn7), mRNA.	9.45849	-0.1975	0.111767
10557076	Otoa	otoancorin	Mus musculus otoancorin (Otoa), mRNA.	6.0712	-0.168568	0.111768
10601578	---	---	cdna:pseudogene chromosome:NCBIM37:X:118071320:118072493:1 gene:ENSMUSG00000083275 gene_biotype:pseudogene transcript_biotype:transcribed_processed_pseudogene	5.06277	-0.149502	0.111864
10566196	---	---	---	4.38249	-0.147463	0.111965
10550172	---	---	cdna:genscan chromosome:NCBIM37:7:14890129:14893015:1 transcript_biotype:protein_coding	6.70719	-0.1403	0.112162
10550022	---	---	cdna:pseudogene chromosome:NCBIM37:7:13188545:13189992:1 gene:ENSMUSG00000082872 gene_biotype:pseudogene transcript_biotype:transcribed_processed_pseudogene	3.72398	-0.108888	0.112216
10439282	Csta	cystatin A	Mus musculus cystatin A (Csta), mRNA.	3.562	-0.225174	0.112244
10358664	---	---	---	5.82946	0.335932	0.11231
10404341	Prl4a1	prolactin family 4, subfamily a, member 1	Mus musculus prolactin family 4, subfamily a, member 1 (Prl4a1), mRNA.	5.44647	-0.145885	0.112382
10587323	Gsta1	glutathione S-transferase, alpha 1 (Ya)	Mus musculus glutathione S-transferase, alpha 1 (Ya) (Gsta1), mRNA.	7.67251	0.354107	0.112403
10482177	Strbp	spermatid perinuclear RNA binding protein	Mus musculus spermatid perinuclear RNA binding protein (Strbp), mRNA.	6.71799	0.190194	0.112726
10416689	Olfm4	olfactomedin 4	Mus musculus olfactomedin 4 (Olfm4), mRNA.	6.50621	0.214274	0.112756
10468329	Obfc1	oligonucleotide/oligosaccharide-binding fold containing 1	Mus musculus oligonucleotide/oligosaccharide-binding fold containing 1 (Obfc1), mRNA.	8.58484	0.133029	0.112792
10557009	Eef2k	eukaryotic elongation factor-2 kinase	Mus musculus eukaryotic elongation factor-2 kinase (Eef2k), transcript variant 1, mRNA.	8.41542	0.16428	0.112803
10547686	Vmn2r22	vomeronasal 2, receptor 22	cdna:known chromosome:NCBIM37:6:123559776:123600653:-1 gene:ENSMUSG00000091719 gene_biotype:protein_coding transcript_biotype:protein_coding	4.91308	-0.289847	0.112978
10546551	1700123L14Rik	nucleoporin 50 pseudogene	Mus musculus RIKEN cDNA 1700123L14 gene (1700123L14Rik), non-coding RNA.	5.68765	-0.109371	0.113049
10403013	---	---	cdna:genscan chromosome:NCBIM37:12:115629793:115700941:-1 transcript_biotype:protein_coding	3.97755	-0.177577	0.11311
10466147	1700025F22Rik	RIKEN cDNA 1700025F22 gene	Mus musculus RIKEN cDNA 1700025F22 gene, mRNA (cDNA clone MGC:74394 IMAGE:6743876), complete cds.	3.18373	0.124039	0.113161
10469389	Slc39a12	solute carrier family 39 (zinc transporter), member 12	Mus musculus solute carrier family 39 (zinc transporter), member 12 (Slc39a12), mRNA.	6.11442	-0.185125	0.113184
10592410	Olfr44	olfactory receptor 44	Mus musculus olfactory receptor 44 (Olfr44), mRNA.	3.72015	0.124975	0.113311
10445422	Slc35b2	solute carrier family 35, member B2	cdna:known chromosome:NCBIM37:17:45700913:45704618:1 gene:ENSMUSG00000037089 gene_biotype:protein_coding transcript_biotype:protein_coding	9.1522	-0.126941	0.113321
10608371	---	---	---	4.19765	-0.10848	0.113543
10499285	Bcan	brevican	Mus musculus brevican (Bcan), transcript variant 1, mRNA.	6.28371	-0.160878	0.113601
10590004	Golga4	golgi autoantigen, golgin subfamily a, 4	Mus musculus golgi autoantigen, golgin subfamily a, 4 (Golga4), mRNA.	8.30719	0.095434	0.113607
10552672	Aspdh	aspartate dehydrogenase domain containing	Mus musculus aspartate dehydrogenase domain containing (Aspdh), mRNA.	6.95822	-0.156129	0.113637
10455335	Pou4f3	POU domain, class 4, transcription factor 3	Mus musculus POU domain, class 4, transcription factor 3 (Pou4f3), mRNA.	6.4719	-0.15941	0.113637
10592289	Ccdc15	coiled-coil domain containing 15	Mus musculus coiled-coil domain containing 15 (Ccdc15), mRNA.	6.71708	0.140309	0.113645
10472044	---	---	cdna:pseudogene chromosome:NCBIM37:2:51400495:51401590:1 gene:ENSMUSG00000084334 gene_biotype:pseudogene transcript_biotype:transcribed_processed_pseudogene	6.53302	-0.109452	0.113727
10399038	Zfp386	zinc finger protein 386 (Kruppel-like)	Mus musculus zinc finger protein 386 (Kruppel-like) (Zfp386), transcript variant 1, mRNA.	8.56759	0.134926	0.113763
10586611	Gm10646	predicted gene 10646	Mus musculus 16 days neonate thymus cDNA, RIKEN full-length enriched library, clone:A130010D05 product:hypothetical protein, full insert sequence.	5.89023	-0.149563	0.113764
10440989	Kcne1	potassium voltage-gated channel, Isk-related subfamily, member 1	Mus musculus potassium voltage-gated channel, Isk-related subfamily, member 1 (Kcne1), mRNA.	5.74278	-0.126812	0.113798
10453216	Thumpd2	THUMP domain containing 2	Mus musculus THUMP domain containing 2 (Thumpd2), mRNA.	7.03579	0.124481	0.113803
10567520	---	---	cdna:known chromosome:NCBIM37:7:127066231:127238691:-1 gene:ENSMUSG00000052273 gene_biotype:protein_coding transcript_biotype:protein_coding	5.48903	-0.14903	0.113833
10591749	1810064F22Rik	RIKEN cDNA 1810064F22 gene	Mus musculus RIKEN cDNA 1810064F22 gene (1810064F22Rik), non-coding RNA.	5.28097	-0.127423	0.113856
10472162	Gpd2	glycerol phosphate dehydrogenase 2, mitochondrial	Mus musculus glycerol phosphate dehydrogenase 2, mitochondrial (Gpd2), nuclear gene encoding mitochondrial protein, transcript variant 2, mRNA.	9.91614	-0.285019	0.113863
10348076	---	---	cdna:known chromosome:NCBIM37:1:88370234:88370581:1 gene:ENSMUSG00000067125 gene_biotype:protein_coding transcript_biotype:protein_coding	6.50099	-0.182032	0.114167
10579987	Scoc	short coiled-coil protein	Mus musculus short coiled-coil protein (Scoc), transcript variant 1, mRNA.	8.18676	0.167239	0.114175
10383010	Socs3	suppressor of cytokine signaling 3	Mus musculus suppressor of cytokine signaling 3 (Socs3), mRNA.	8.33147	-0.256154	0.114258
10453499	Fshr	follicle stimulating hormone receptor	Mus musculus follicle stimulating hormone receptor (Fshr), mRNA.	5.75033	-0.11943	0.114402
10603659	Med14	mediator complex subunit 14	cdna:known chromosome:NCBIM37:X:12252495:12339199:-1 gene:ENSMUSG00000064127 gene_biotype:protein_coding transcript_biotype:protein_coding	10.4209	-0.13889	0.114408
10389835	Kif2b	kinesin family member 2B	Mus musculus kinesin family member 2B (Kif2b), mRNA.	6.01942	-0.157838	0.114496
10511429	Car8	carbonic anhydrase 8	Mus musculus carbonic anhydrase 8 (Car8), mRNA.	5.67241	0.140222	0.114611
10403996	Vmn1r200	vomeronasal 1 receptor 200	Mus musculus vomeronasal 1 receptor 200 (Vmn1r200), mRNA.	3.95834	-0.169764	0.114641
10375553	Olfr1389	olfactory receptor 1389	Mus musculus olfactory receptor 1389 (Olfr1389), mRNA.	5.90408	-0.127449	0.114662
10368066	Ect2l	epithelial cell transforming sequence 2 oncogene-like	Mus musculus epithelial cell transforming sequence 2 oncogene-like (Ect2l), mRNA.	5.22477	-0.129541	0.114708
10545308	Kdm3a	lysine (K)-specific demethylase 3A	Mus musculus lysine (K)-specific demethylase 3A (Kdm3a), transcript variant 2, mRNA.	9.33129	0.122915	0.114848
10401289	Slc10a1	solute carrier family 10 (sodium/bile acid cotransporter family), member 1	Mus musculus solute carrier family 10 (sodium/bile acid cotransporter family), member 1 (Slc10a1), transcript variant 1, mRNA.	5.6206	-0.132898	0.114886
10459854	Pstpip2	proline-serine-threonine phosphatase-interacting protein 2	cdna:known chromosome:NCBIM37:18:78033042:78036607:1 gene:ENSMUSG00000025429 gene_biotype:protein_coding transcript_biotype:protein_coding	6.5976	-0.171326	0.114955
10479981	Gata3	GATA binding protein 3	Mus musculus GATA binding protein 3 (Gata3), mRNA.	7.15877	-0.158161	0.115031
10505876	Gm13288	predicted gene 13288	Mus musculus predicted gene 13288 (Gm13288), mRNA.	7.17666	0.154649	0.115182
10404479	Serpinb9f	serine (or cysteine) peptidase inhibitor, clade B, member 9f	Mus musculus serine (or cysteine) peptidase inhibitor, clade B, member 9f, mRNA (cDNA clone MGC:61007 IMAGE:30020424), complete cds.	4.73938	-0.113761	0.115234
10449971	Zfp763	zinc finger protein 763	Mus musculus zinc finger protein 763 (Zfp763), mRNA.	5.67822	0.200045	0.115238
10535894	Hmgb1	high mobility group box 1	Mus musculus high mobility group box 1 (Hmgb1), mRNA.	7.45033	0.282909	0.115282
10554895	Crebzf	CREB/ATF bZIP transcription factor	Mus musculus CREB/ATF bZIP transcription factor (Crebzf), mRNA.	8.74258	0.159041	0.115434
10345550	Vwa3b	von Willebrand factor A domain containing 3B	PREDICTED: Mus musculus von Willebrand factor A domain containing 3B (Vwa3b), mRNA.	4.6156	-0.110539	0.115481
10568202	2013-09-01	septin 1	cdna:novel chromosome:NCBIM37:7:134357976:134362012:-1 gene:ENSMUSG00000000486 gene_biotype:protein_coding transcript_biotype:protein_coding	8.47926	-0.249462	0.115543
10539186	Reg3a	regenerating islet-derived 3 alpha	Mus musculus regenerating islet-derived 3 alpha (Reg3a), mRNA.	4.86518	-0.143981	0.11555
10547575	Iqsec3	IQ motif and Sec7 domain 3	Mus musculus IQ motif and Sec7 domain 3 (Iqsec3), mRNA.	6.93296	-0.153882	0.115588
10400948	4930447C04Rik	RIKEN cDNA 4930447C04 gene	Mus musculus RIKEN cDNA 4930447C04 gene (4930447C04Rik), mRNA.	3.47872	-0.129173	0.11559
10561073	Tmem91	transmembrane protein 91	Mus musculus transmembrane protein 91 (Tmem91), mRNA.	7.9167	-0.166385	0.115641
10495193	Kcna2	potassium voltage-gated channel, shaker-related subfamily, member 2	Mus musculus potassium voltage-gated channel, shaker-related subfamily, member 2 (Kcna2), mRNA.	6.78384	-0.106666	0.115648
10393294	Qrich2	glutamine rich 2	Mus musculus glutamine rich 2 (Qrich2), mRNA.	6.6686	-0.14454	0.115744
10537428	Rab19	RAB19, member RAS oncogene family	cdna:known chromosome:NCBIM37:6:39331174:39340379:1 gene:ENSMUSG00000029923 gene_biotype:protein_coding transcript_biotype:protein_coding	7.48325	-0.284401	0.115848
10469828	Psd4	pleckstrin and Sec7 domain containing 4	cdna:known chromosome:NCBIM37:2:24223130:24264702:1 gene:ENSMUSG00000026979 gene_biotype:protein_coding transcript_biotype:protein_coding	9.63229	-0.206101	0.115946
10404010	Vmn1r214	vomeronasal 1 receptor 214	Mus musculus vomeronasal 1 receptor 214 (Vmn1r214), mRNA.	3.53717	-0.103922	0.115979
10469243	Mir297b	microRNA 297b	Mus musculus microRNA 297b (Mir297b), microRNA.	3.93026	0.187928	0.116035
10438435	Lamp3	lysosomal-associated membrane protein 3	Mus musculus lysosomal-associated membrane protein 3 (Lamp3), mRNA.	4.39084	-0.155538	0.116052
10548504	---	---	---	4.76241	-0.200886	0.11608
10399299	A830093I24Rik	RIKEN cDNA A830093I24 gene	Mus musculus RIKEN cDNA A830093I24 gene (A830093I24Rik), mRNA.	3.85249	0.124375	0.116252
10467258	Myof	myoferlin	Mus musculus myoferlin (Myof), mRNA.	11.3131	-0.157384	0.116266
10499867	---	---	---	3.29327	0.100567	0.116306
10542275	Etv6	ets variant gene 6 (TEL oncogene)	Mus musculus ets variant gene 6 (TEL oncogene) (Etv6), mRNA.	10.8167	-0.228458	0.116419
10514315	Ifna2	interferon alpha 2	Mus musculus interferon alpha 2 (Ifna2), mRNA.	7.02619	-0.436026	0.11644
10387855	Alox15	arachidonate 15-lipoxygenase	Mus musculus arachidonate 15-lipoxygenase (Alox15), mRNA.	7.16117	-0.285502	0.116443
10539179	Reg3b	regenerating islet-derived 3 beta	Mus musculus regenerating islet-derived 3 beta (Reg3b), mRNA.	4.39348	-0.167365	0.116461
10459534	Afg3l2	AFG3(ATPase family gene 3)-like 2 (yeast)	Mus musculus AFG3(ATPase family gene 3)-like 2 (yeast) (Afg3l2), nuclear gene encoding mitochondrial protein, mRNA.	10.6301	0.127968	0.116579
10346328	---	---	cdna:pseudogene chromosome:NCBIM37:1:55392245:55392640:1 gene:ENSMUSG00000089944 gene_biotype:pseudogene transcript_biotype:transcribed_processed_pseudogene	9.14151	0.179507	0.116604
10488630	Defb23	defensin beta 23	Mus musculus defensin beta 23 (Defb23), mRNA.	5.59696	-0.123576	0.116606
10551417	Gm10046	predicted gene 10046	Mus musculus predicted gene 10046 (Gm10046), non-coding RNA.	7.08353	0.188639	0.116654
10402080	BC002230	cDNA sequence BC002230	Mus musculus cDNA sequence BC002230 (BC002230), mRNA.	7.96597	0.133899	0.116668
10351353	Cd247	CD247 antigen	Mus musculus CD247 antigen (Cd247), transcript variant kappa, mRNA.	7.42527	-0.190844	0.116754
10577412	---	---	cdna:known chromosome:NCBIM37:8:19981360:20020392:-1 gene:ENSMUSG00000071793 gene_biotype:pseudogene transcript_biotype:processed_transcript	10.9296	0.095892	0.116814
10376074	P4ha2	procollagen-proline, 2-oxoglutarate 4-dioxygenase (proline 4-hydroxylase), alpha II polypeptide	Mus musculus procollagen-proline, 2-oxoglutarate 4-dioxygenase (proline 4-hydroxylase), alpha II polypeptide (P4ha2), transcript variant 1, mRNA.	8.55273	0.199055	0.116851
10400157	Nova1	neuro-oncological ventral antigen 1	Mus musculus neuro-oncological ventral antigen 1 (Nova1), mRNA.	6.24413	0.184214	0.116868
10359299	---	---	---	6.07693	-0.153782	0.117013
10357003	Rnf152	ring finger protein 152	Mus musculus ring finger protein 152 (Rnf152), transcript variant 1, mRNA.	6.04194	-0.135705	0.117017
10574897	Thap11	THAP domain containing 11	Mus musculus THAP domain containing 11 (Thap11), mRNA.	7.69147	-0.120018	0.117069
10570647	---	---	cdna:genscan supercontig:NCBIM37:NT_166309:7684:82888:1 transcript_biotype:protein_coding	4.52119	-0.156529	0.117151
10421806	Zfp957	zinc finger protein 957	Mus musculus zinc finger protein 957 (Zfp957), mRNA.	6.90495	-0.124886	0.117225
10514588	---	---	cdna:known chromosome:NCBIM37:4:98485166:98490531:-1 gene:ENSMUSG00000073794 gene_biotype:protein_coding transcript_biotype:protein_coding	5.94145	-0.112085	0.117256
10391746	Gpatch8	G patch domain containing 8	Mus musculus G patch domain containing 8 (Gpatch8), mRNA.	8.44752	0.224016	0.11729
10536738	Hyal5	hyaluronoglucosaminidase 5	Mus musculus hyaluronoglucosaminidase 5 (Hyal5), mRNA.	4.5513	-0.142312	0.1173
10551423	Zfp626	zinc finger protein 626	Mus musculus RIKEN cDNA 4933426I21 gene, mRNA (cDNA clone IMAGE:5059613), complete cds.	6.72654	0.263226	0.117329
10484858	Olfr1264	olfactory receptor 1264	Mus musculus olfactory receptor 1264 (Olfr1264), mRNA.	4.99972	-0.148753	0.117395
10443494	Pi16	peptidase inhibitor 16	cdna:known chromosome:NCBIM37:17:29455827:29466358:1 gene:ENSMUSG00000024011 gene_biotype:protein_coding transcript_biotype:protein_coding	6.49646	-0.129664	0.117492
10447634	Gm9992	predicted gene 9992	Mus musculus predicted gene 9992 (Gm9992), mRNA.	7.60715	-0.127532	0.117605
10345083	Khdc1b	KH domain containing 1B	Mus musculus KH domain containing 1B (Khdc1b), mRNA.	5.56323	-0.0962812	0.117621
10493660	Nup210l	nucleoporin 210-like	Mus musculus nucleoporin 210-like (Nup210l), mRNA.	6.84858	0.146297	0.117652
10550175	Gm4745	predicted gene 4745	Mus musculus predicted gene 4745 (Gm4745), mRNA.	4.51505	-0.170889	0.117731
10467730	Morn4	MORN repeat containing 4	Mus musculus MORN repeat containing 4 (Morn4), mRNA.	7.67886	0.135215	0.117788
10485277	---	---	cdna:pseudogene chromosome:NCBIM37:2:93780456:93781035:-1 gene:ENSMUSG00000083009 gene_biotype:pseudogene transcript_biotype:transcribed_processed_pseudogene	7.51715	-0.132727	0.117833
10400555	---	---	cdna:genscan chromosome:NCBIM37:12:60456075:60456596:-1 transcript_biotype:protein_coding	6.08491	-0.131674	0.117834
10438433	Olfr171	olfactory receptor 171	Mus musculus olfactory receptor 171 (Olfr171), mRNA.	3.81354	0.120455	0.117883
10439514	Gap43	growth associated protein 43	Mus musculus growth associated protein 43 (Gap43), mRNA.	6.48541	0.138257	0.117887
10495562	Lrrc39	leucine rich repeat containing 39	Mus musculus leucine rich repeat containing 39 (Lrrc39), transcript variant 2, mRNA.	6.03044	0.108184	0.117896
10475941	Zc3h6	zinc finger CCCH type containing 6	Mus musculus zinc finger CCCH type containing 6 (Zc3h6), mRNA.	7.09406	0.2023	0.117899
10475946	Zc3h6	zinc finger CCCH type containing 6	Mus musculus zinc finger CCCH type containing 6 (Zc3h6), mRNA.	5.6113	0.121267	0.117945
10392415	Rgs9	regulator of G-protein signaling 9	Mus musculus regulator of G-protein signaling 9 (Rgs9), transcript variant 1, mRNA.	7.08439	0.0943764	0.117998
10544805	Hoxa13	homeobox A13	Mus musculus homeobox A13 (Hoxa13), mRNA.	6.67768	-0.113773	0.118108
10478281	Gm14243	predicted gene 14243	Mus musculus clone NIA:C0346F04 unknown mRNA.	5.77402	-0.148314	0.118159
10565360	---	---	---	6.48399	-0.219819	0.118161
10601322	---	---	cdna:pseudogene chromosome:NCBIM37:X:100793110:100793675:1 gene:ENSMUSG00000080796 gene_biotype:pseudogene transcript_biotype:transcribed_processed_pseudogene	3.95237	-0.151405	0.118161
10432372	Dhh	desert hedgehog	Mus musculus desert hedgehog (Dhh), mRNA.	6.53785	0.13213	0.118169
10516789	Ptpru	protein tyrosine phosphatase, receptor type, U	Mus musculus protein tyrosine phosphatase, receptor type, U (Ptpru), transcript variant 2, mRNA.	6.58806	0.132572	0.118249
10514128	Ttc39b	tetratricopeptide repeat domain 39B	Mus musculus tetratricopeptide repeat domain 39B (Ttc39b), mRNA.	9.04823	-0.303385	0.118274
10347335	Slc11a1	solute carrier family 11 (proton-coupled divalent metal ion transporters), member 1	Mus musculus solute carrier family 11 (proton-coupled divalent metal ion transporters), member 1 (Slc11a1), mRNA.	12.6422	-0.159376	0.118301
10570706	Defa20	defensin, alpha, 20	Mus musculus defensin, alpha, 20 (Defa20), mRNA.	6.44473	-0.170879	0.118335
10454632	Camk4	calcium/calmodulin-dependent protein kinase IV	Mus musculus calcium/calmodulin-dependent protein kinase IV (Camk4), mRNA.	6.28944	-0.236925	0.118387
10489512	Wfdc8	WAP four-disulfide core domain 8	Mus musculus WAP four-disulfide core domain 8 (Wfdc8), mRNA.	5.58915	-0.108207	0.118402
10391461	Brca1	breast cancer 1	Mus musculus breast cancer 1 (Brca1), mRNA.	8.11685	0.13735	0.118474
10430618	Dnalc4	dynein, axonemal, light chain 4	Mus musculus dynein, axonemal, light chain 4 (Dnalc4), mRNA.	8.29351	0.126338	0.118637
10548532	---	---	---	4.78345	-0.259097	0.118652
10421128	Adamdec1	ADAM-like, decysin 1	Mus musculus ADAM-like, decysin 1 (Adamdec1), mRNA.	5.36978	-0.133501	0.118668
10505848	Gm13288	predicted gene 13288	Mus musculus predicted gene 13288 (Gm13288), mRNA.	7.18635	0.155	0.118694
10505852	Gm13288	predicted gene 13288	Mus musculus predicted gene 13288 (Gm13288), mRNA.	7.18635	0.155	0.118694
10425319	Gm10856	predicted gene 10856	Mus musculus ES cells cDNA, RIKEN full-length enriched library, clone:C330035O10 product:hypothetical protein, full insert sequence.	5.08599	-0.202418	0.118696
10562169	Hamp	hepcidin antimicrobial peptide	Mus musculus hepcidin antimicrobial peptide (Hamp), mRNA.	4.38289	-0.268013	0.118783
10405149	Gm904	predicted gene 904	Mus musculus gene model 904, (NCBI), mRNA (cDNA clone MGC:182716 IMAGE:9056610), complete cds.	5.43951	0.136988	0.118893
10430179	Apol7b	apolipoprotein L 7b	Mus musculus apolipoprotein L 7b (Apol7b), mRNA.	6.4444	-0.227984	0.118912
10414262	Ear2	eosinophil-associated, ribonuclease A family, member 2	Mus musculus eosinophil-associated, ribonuclease A family, member 2 (Ear2), mRNA.	10.4854	-0.472606	0.11912
10528880	Lmbr1	limb region 1	Mus musculus limb region 1 (Lmbr1), mRNA.	6.75482	0.228312	0.119167
10538791	Tnip3	TNFAIP3 interacting protein 3	Mus musculus TNFAIP3 interacting protein 3 (Tnip3), mRNA.	11.0791	-0.323576	0.119244
10468239	Cyp17a1	cytochrome P450, family 17, subfamily a, polypeptide 1	Mus musculus cytochrome P450, family 17, subfamily a, polypeptide 1 (Cyp17a1), mRNA.	5.2822	-0.125537	0.119256
10496569	Gbp7	guanylate binding protein 7	Mus musculus guanylate binding protein 7 (Gbp7), mRNA.	11.0448	-0.512682	0.119452
10374769	Ccdc85a	coiled-coil domain containing 85A	Mus musculus coiled-coil domain containing 85A (Ccdc85a), transcript variant 1, mRNA.	7.46649	0.134541	0.119452
10608295	---	---	---	5.62269	-0.10817	0.119462
10484697	Olfr1154	olfactory receptor 1154	Mus musculus olfactory receptor 1154 (Olfr1154), mRNA.	4.25191	-0.1895	0.119483
10494632	Adam30	a disintegrin and metallopeptidase domain 30	Mus musculus a disintegrin and metallopeptidase domain 30 (Adam30), mRNA.	5.74176	-0.220954	0.119594
10370991	Jsrp1	junctional sarcoplasmic reticulum protein 1	cdna:known chromosome:NCBIM37:10:80271246:80276240:-1 gene:ENSMUSG00000020216 gene_biotype:protein_coding transcript_biotype:protein_coding	8.15617	-0.137684	0.119613
10536390	---	---	cdna:known chromosome:NCBIM37:6:8209450:8547480:1 gene:ENSMUSG00000089862 gene_biotype:protein_coding transcript_biotype:nonsense_mediated_decay	7.54064	-0.115577	0.119628
10521984	G6pd2	glucose-6-phosphate dehydrogenase 2	Mus musculus glucose-6-phosphate dehydrogenase 2 (G6pd2), mRNA.	9.36813	-0.157511	0.119699
10594607	---	---	ncrna:snRNA chromosome:NCBIM37:9:66208448:66208549:-1 gene:ENSMUSG00000084437 gene_biotype:snRNA transcript_biotype:snRNA	2.74349	-0.129816	0.119756
10560744	Vmn1r117	vomeronasal 1 receptor 117	Mus musculus vomeronasal 1 receptor 117 (Vmn1r117), mRNA.	4.22326	-0.142187	0.119757
10419128	Gm10377	predicted gene 10377	Mus musculus predicted gene 10377 (Gm10377), mRNA.	3.98697	-0.10715	0.119796
10419132	---	---	---	3.98697	-0.10715	0.119796
10345091	B3gat2	beta-1,3-glucuronyltransferase 2 (glucuronosyltransferase S)	Mus musculus beta-1,3-glucuronyltransferase 2 (glucuronosyltransferase S) (B3gat2), mRNA.	6.54805	-0.149001	0.119904
10594186	---	---	cdna:pseudogene chromosome:NCBIM37:9:59614524:59615010:-1 gene:ENSMUSG00000087239 gene_biotype:pseudogene transcript_biotype:transcribed_processed_pseudogene	7.13246	-0.237275	0.119943
10581518	Tmed6	transmembrane emp24 protein transport domain containing 6	Mus musculus transmembrane emp24 protein transport domain containing 6 (Tmed6), mRNA.	5.1772	-0.116042	0.120023
10557585	Zfp553	zinc finger protein 553	Mus musculus zinc finger protein 553 (Zfp553), mRNA.	6.91153	0.168081	0.120026
10532580	Myo18b	myosin XVIIIb	Mus musculus myosin XVIIIb (Myo18b), mRNA.	7.92564	-0.147065	0.12006
10470186	Lcn14	lipocalin 14	Mus musculus lipocalin 14 (Lcn14), mRNA.	5.89695	-0.10054	0.120081
10546889	---	---	ncrna:snRNA chromosome:NCBIM37:6:112985837:112985928:-1 gene:ENSMUSG00000065309 gene_biotype:snRNA transcript_biotype:snRNA	5.80591	-0.137029	0.120219
10528821	Gm10220	predicted gene 10220	Mus musculus predicted gene 10220 (Gm10220), mRNA.	5.59696	-0.124627	0.120236
10571036	Ppapdc1b	phosphatidic acid phosphatase type 2 domain containing 1B	Mus musculus phosphatidic acid phosphatase type 2 domain containing 1B (Ppapdc1b), mRNA.	9.89011	0.0882984	0.120346
10479672	Tcea2	transcription elongation factor A (SII), 2	Mus musculus transcription elongation factor A (SII), 2 (Tcea2), mRNA.	7.10373	0.172206	0.120349
10523111	5830473C10Rik	RIKEN cDNA 5830473C10 gene	Mus musculus RIKEN cDNA 5830473C10 gene (5830473C10Rik), mRNA.	4.47797	0.131657	0.120363
10539927	Gm1965	predicted gene 1965	Mus musculus predicted gene 1965 (Gm1965), mRNA.	7.36138	-0.200512	0.120363
10424331	Trmt12	tRNA methyltranferase 12 homolog (S. cerevisiae)	Mus musculus tRNA methyltranferase 12 homolog (S. cerevisiae) (Trmt12), mRNA.	6.23177	0.11957	0.120418
10490775	---	---	cdna:known chromosome:NCBIM37:3:5212838:5215209:1 gene:ENSMUSG00000074728 gene_biotype:protein_coding transcript_biotype:protein_coding	4.36452	-0.145281	0.120458
10608573	---	---	---	4.62673	-0.119385	0.120514
10608576	---	---	---	4.62673	-0.119385	0.120514
10546538	Suclg2	succinate-Coenzyme A ligase, GDP-forming, beta subunit	cdna:known chromosome:NCBIM37:6:95423006:95668792:-1 gene:ENSMUSG00000061838 gene_biotype:protein_coding transcript_biotype:protein_coding	8.57965	0.176618	0.120555
10470158	Lcn6	lipocalin 6	Mus musculus lipocalin 6 (Lcn6), mRNA.	6.35099	-0.181993	0.120606
10570690	Defa17	defensin, alpha, 17	Mus musculus defensin, alpha, 17 (Defa17), mRNA.	5.74868	-0.155981	0.120631
10570729	Defa17	defensin, alpha, 17	Mus musculus defensin, alpha, 17 (Defa17), mRNA.	5.74868	-0.155981	0.120631
10464013	---	---	Mus musculus adult male thymus cDNA, RIKEN full-length enriched library, clone:5830477H05 product:hypothetical protein, full insert sequence.	6.61301	-0.105809	0.12066
10419147	---	---	cdna:pseudogene chromosome:NCBIM37:14:42120643:42122932:-1 gene:ENSMUSG00000091808 gene_biotype:pseudogene transcript_biotype:transcribed_unprocessed_pseudogene	4.05518	-0.106705	0.120691
10574104	Nlrc5	NLR family, CARD domain containing 5	Mus musculus NLR family, CARD domain containing 5 (Nlrc5), mRNA.	9.2913	-0.345296	0.120751
10602719	Cypt3	cysteine-rich perinuclear theca 3	Mus musculus cysteine-rich perinuclear theca 3 (Cypt3), mRNA.	5.4775	-0.148237	0.120751
10490164	Ankrd60	ankyrin repeat domain 60	Mus musculus ankyrin repeat domain 60 (Ankrd60), transcript variant 1, mRNA.	5.73167	-0.111582	0.120829
10538214	D330028D13Rik	RIKEN cDNA D330028D13 gene	Mus musculus RIKEN cDNA D330028D13 gene (D330028D13Rik), transcript variant 1, mRNA.	7.33673	0.14838	0.120899
10380927	Grb7	growth factor receptor bound protein 7	Mus musculus growth factor receptor bound protein 7 (Grb7), mRNA.	6.77337	-0.177235	0.120953
10385832	Il4	interleukin 4	Mus musculus interleukin 4 (Il4), transcript variant 1, mRNA.	6.03122	-0.172254	0.12102
10351039	Mir5117	microRNA 5117	Mus musculus microRNA 5117 (Mir5117), microRNA.	5.13599	0.297962	0.121077
10512465	Fam166b	family with sequence similarity 166, member B	Mus musculus family with sequence similarity 166, member B (Fam166b), transcript variant 1, mRNA.	5.24761	-0.123878	0.121122
10412392	Gm10732	predicted gene 10732	Mus musculus adult male kidney cDNA, RIKEN full-length enriched library, clone:F530005F09 product:hypothetical protein, full insert sequence.	5.29305	-0.1333	0.121149
10455259	Arhgap26	Rho GTPase activating protein 26	Mus musculus Rho GTPase activating protein 26 (Arhgap26), mRNA.	9.71885	-0.113647	0.121168
10450880	H2-M2	histocompatibility 2, M region locus 2	Mus musculus histocompatibility 2, M region locus 2 (H2-M2), mRNA.	8.4283	-0.414726	0.121192
10460257	---	---	cdna:known chromosome:NCBIM37:19:3965902:3970438:1 gene:ENSMUSG00000037263 gene_biotype:protein_coding transcript_biotype:protein_coding	6.61456	-0.164165	0.121195
10489372	0610008F07Rik	RIKEN cDNA 0610008F07 gene	Mus musculus RIKEN cDNA 0610008F07 gene, mRNA (cDNA clone MGC:32474 IMAGE:5050923), complete cds.	6.46649	-0.1732	0.121292
10466515	Foxb2	forkhead box B2	Mus musculus forkhead box B2 (Foxb2), mRNA.	7.61386	-0.133421	0.121325
10505858	Ifnz	interferon zeta	Mus musculus interferon zeta (Ifnz), mRNA.	7.18971	0.138159	0.121345
10428124	Rgs22	regulator of G-protein signalling 22	Mus musculus regulator of G-protein signalling 22 (Rgs22), mRNA.	5.71696	-0.176722	0.121386
10412907	---	---	ncrna:snRNA chromosome:NCBIM37:14:19278389:19278544:1 gene:ENSMUSG00000065858 gene_biotype:snRNA transcript_biotype:snRNA	5.72963	-0.168562	0.121446
10400805	Nin	ninein	Mus musculus ninein (Nin), transcript variant 2, mRNA.	8.98516	-0.107547	0.121475
10406452	Gm10759	predicted gene 10759	Mus musculus hypothetical protein (Arzc) mRNA, complete cds.	4.87184	0.214836	0.121524
10551526	Il28b	interleukin 28B	Mus musculus interleukin 28B (Il28b), mRNA.	7.52972	-0.158656	0.121568
10529206	Fndc4	fibronectin type III domain containing 4	Mus musculus fibronectin type III domain containing 4 (Fndc4), mRNA.	7.06647	0.169332	0.121602
10507529	Med8	mediator of RNA polymerase II transcription, subunit 8 homolog (yeast)	Mus musculus mediator of RNA polymerase II transcription, subunit 8 homolog (yeast) (Med8), transcript variant 1, mRNA.	8.55389	-0.152321	0.121671
10568355	Pycard	PYD and CARD domain containing	Mus musculus PYD and CARD domain containing (Pycard), mRNA.	9.98575	-0.287465	0.121695
10360764	Enah	enabled homolog (Drosophila)	Mus musculus enabled homolog (Drosophila) (Enah), transcript variant 1, mRNA.	8.48587	0.276565	0.121715
10541410	Mug1	murinoglobulin 1	cdna:known chromosome:NCBIM37:6:121788559:121839075:1 gene:ENSMUSG00000059908 gene_biotype:protein_coding transcript_biotype:protein_coding	6.47523	-0.135606	0.121752
10535669	Cyp3a41b	cytochrome P450, family 3, subfamily a, polypeptide 41B	Mus musculus cytochrome P450, family 3, subfamily a, polypeptide 41B (Cyp3a41b), mRNA.	3.75958	-0.134555	0.12188
10476740	Slc24a3	solute carrier family 24 (sodium/potassium/calcium exchanger), member 3	cdna:known chromosome:NCBIM37:2:144993490:145467902:1 gene:ENSMUSG00000063873 gene_biotype:protein_coding transcript_biotype:protein_coding	6.69941	0.181418	0.121984
10567496	---	---	cdna:known chromosome:NCBIM37:7:127066231:127238691:-1 gene:ENSMUSG00000052273 gene_biotype:protein_coding transcript_biotype:protein_coding	5.69006	-0.106812	0.122114
10360297	Kcnj9	potassium inwardly-rectifying channel, subfamily J, member 9	Mus musculus potassium inwardly-rectifying channel, subfamily J, member 9 (Kcnj9), mRNA.	6.21748	-0.143549	0.122115
10429534	Gml	GPI anchored molecule like protein	Mus musculus GPI anchored molecule like protein (Gml), mRNA.	5.64279	0.121041	0.122121
10558580	Utf1	undifferentiated embryonic cell transcription factor 1	Mus musculus undifferentiated embryonic cell transcription factor 1 (Utf1), mRNA.	6.46459	-0.16805	0.122122
10415601	---	---	---	5.54638	-0.113371	0.122165
10606941	Ripply1	ripply1 homolog (zebrafish)	cdna:known chromosome:NCBIM37:X:136314088:136316892:-1 gene:ENSMUSG00000072945 gene_biotype:protein_coding transcript_biotype:protein_coding	6.1027	-0.122056	0.122196
10445972	Zfp959	zinc finger protein 959	Mus musculus zinc finger protein 959 (Zfp959), mRNA.	6.82581	0.131691	0.122212
10451052	Gm10498	predicted gene 10498	Mus musculus adult male epididymis cDNA, RIKEN full-length enriched library, clone:9230114N20 product:hypothetical protein, full insert sequence.	5.57958	-0.117089	0.12225
10424582	---	---	ncrna:snoRNA chromosome:NCBIM37:15:73180229:73180351:1 gene:ENSMUSG00000088005 gene_biotype:snoRNA transcript_biotype:snoRNA	4.0613	0.157238	0.122358
10552270	Zfp619	zinc finger protein 619	Mus musculus zinc finger protein 619 (Zfp619), mRNA.	7.00307	-0.143	0.122383
10564266	Peg12	paternally expressed 12	Mus musculus paternally expressed 12 (Peg12), mRNA.	7.46166	-0.109466	0.122701
10536541	St7	suppression of tumorigenicity 7	Mus musculus suppression of tumorigenicity 7 (St7), transcript variant 1, mRNA.	8.68448	-0.175784	0.122772
10414953	---	---	Mus musculus (cell line DETC Y93A) TCR delta chain mRNA, signal peptide and VDJC segments.	3.62713	0.121386	0.122812
10356918	Slco6c1	solute carrier organic anion transporter family, member 6c1	Mus musculus solute carrier organic anion transporter family, member 6c1 (Slco6c1), mRNA.	5.27759	-0.112321	0.122872
10533034	Ccdc60	coiled-coil domain containing 60	Mus musculus coiled-coil domain containing 60 (Ccdc60), mRNA.	6.27056	-0.11634	0.122883
10464409	Nanos1	nanos homolog 1 (Drosophila)	Mus musculus nanos homolog 1 (Drosophila) (Nanos1), mRNA.	6.97446	0.153995	0.122894
10412826	Gm10403	predicted gene 10403	Mus musculus adult male medulla oblongata cDNA, RIKEN full-length enriched library, clone:6330556J12 product:hypothetical protein, full insert sequence.	4.18342	-0.1651	0.122927
10526427	Dtx2	deltex 2 homolog (Drosophila)	Mus musculus deltex 2 homolog (Drosophila) (Dtx2), transcript variant 1, mRNA.	9.46129	-0.211129	0.123139
10459944	Nfatc1	nuclear factor of activated T cells, cytoplasmic, calcineurin dependent 1	Mus musculus nuclear factor of activated T cells, cytoplasmic, calcineurin dependent 1 (Nfatc1), transcript variant 3, mRNA.	9.27032	-0.151764	0.123239
10451291	Slc22a7	solute carrier family 22 (organic anion transporter), member 7	Mus musculus solute carrier family 22 (organic anion transporter), member 7 (Slc22a7), mRNA.	6.09682	-0.12325	0.12335
10379689	Taf15	TAF15 RNA polymerase II, TATA box binding protein (TBP)-associated factor	Mus musculus TAF15 RNA polymerase II, TATA box binding protein (TBP)-associated factor (Taf15), mRNA.	9.31355	0.130532	0.123359
10481619	---	---	---	6.784	0.128342	0.123376
10366645	1700006J14Rik	RIKEN cDNA 1700006J14 gene	Mus musculus RIKEN cDNA 1700006J14 gene, mRNA (cDNA clone IMAGE:1445692).	7.11346	-0.205687	0.123397
10390426	---	---	cdna:known chromosome:NCBIM37:11:97352097:97361654:-1 gene:ENSMUSG00000047988 gene_biotype:protein_coding transcript_biotype:protein_coding	6.35874	-0.202968	0.123484
10348992	---	---	---	3.15502	-0.154481	0.123532
10478678	Cd40	CD40 antigen	Mus musculus CD40 antigen (Cd40), transcript variant 3, non-coding RNA.	10.2881	-0.486517	0.123536
10544084	Zc3hav1l	zinc finger CCCH-type, antiviral 1-like	Mus musculus zinc finger CCCH-type, antiviral 1-like (Zc3hav1l), mRNA.	7.77656	0.186868	0.123549
10571516	---	---	---	5.66056	0.118142	0.123714
10429580	I830127L07Rik	RIKEN cDNA I830127L07 gene	PREDICTED: Mus musculus RIKEN cDNA I830127L07 gene (I830127L07Rik), mRNA.	8.44318	-0.371659	0.123872
10511810	Pou3f2	POU domain, class 3, transcription factor 2	Mus musculus POU domain, class 3, transcription factor 2 (Pou3f2), mRNA.	3.19861	-0.108864	0.123885
10349319	Sctr	secretin receptor	Mus musculus secretin receptor (Sctr), mRNA.	6.46491	-0.138237	0.123974
10546829	Oxtr	oxytocin receptor	Mus musculus oxytocin receptor (Oxtr), mRNA.	6.56467	-0.140773	0.123986
10570483	Arhgef10	Rho guanine nucleotide exchange factor (GEF) 10	cdna:known chromosome:NCBIM37:8:14911663:15001085:1 gene:ENSMUSG00000071176 gene_biotype:protein_coding transcript_biotype:protein_coding	7.98884	0.170198	0.124027
10568962	Olfr532	olfactory receptor 532	Mus musculus olfactory receptor 532 (Olfr532), mRNA.	5.64902	-0.127655	0.124043
10574133	Nlrc5	NLR family, CARD domain containing 5	Mus musculus NLR family, CARD domain containing 5 (Nlrc5), mRNA.	8.35725	-0.278465	0.124058
10588075	Gm6406	predicted gene 6406	Mus musculus predicted gene 6406 (Gm6406), mRNA.	7.37965	-0.141169	0.124171
10564624	St8sia2	ST8 alpha-N-acetyl-neuraminide alpha-2,8-sialyltransferase 2	Mus musculus ST8 alpha-N-acetyl-neuraminide alpha-2,8-sialyltransferase 2 (St8sia2), mRNA.	6.2877	-0.109007	0.124177
10480288	Nebl	nebulette	Mus musculus nebulette, mRNA (cDNA clone MGC:148254 IMAGE:40107682), complete cds.	5.61098	-0.130351	0.124262
10399354	---	---	cdna:genscan chromosome:NCBIM37:12:7875352:7934566:-1 transcript_biotype:protein_coding	4.21999	0.120146	0.124307
10362436	Trdn	triadin	Mus musculus triadin (Trdn), mRNA.	3.55485	0.166718	0.124326
10445232	3110082D06Rik	RIKEN cDNA 3110082D06 gene	Mus musculus RIKEN cDNA 3110082D06 gene (3110082D06Rik), mRNA.	6.50854	-0.122286	0.124467
10560780	Gm16451 // Gm16442	predicted pseudogene 16451 // predicted gene 16442	cdna:known chromosome:NCBIM37:7:20707005:20707928:-1 gene:ENSMUSG00000074334 gene_biotype:protein_coding transcript_biotype:protein_coding	4.24263	-0.111109	0.12456
10554156	Fam174b	family with sequence similarity 174, member B	Mus musculus family with sequence similarity 174, member B (Fam174b), mRNA.	8.77406	0.348487	0.124561
10594015	Ccdc33	coiled-coil domain containing 33	cdna:known chromosome:NCBIM37:9:57876484:57950104:-1 gene:ENSMUSG00000037716 gene_biotype:protein_coding transcript_biotype:protein_coding	6.74315	-0.121621	0.124607
10395293	Atxn7l1	ataxin 7-like 1	Mus musculus ataxin 7-like 1 (Atxn7l1), transcript variant 1, mRNA.	9.82076	-0.188197	0.12463
10607089	Acsl4	acyl-CoA synthetase long-chain family member 4	Mus musculus acyl-CoA synthetase long-chain family member 4 (Acsl4), transcript variant 1, mRNA.	10.5646	-0.159594	0.124703
10503017	---	---	ncrna:snRNA chromosome:NCBIM37:3:155451329:155451432:-1 gene:ENSMUSG00000065807 gene_biotype:snRNA transcript_biotype:snRNA	2.98696	-0.139588	0.124719
10550906	Plaur	plasminogen activator, urokinase receptor	Mus musculus plasminogen activator, urokinase receptor (Plaur), mRNA.	11.427	-0.169092	0.124758
10364451	Gm16517	predicted gene, Gm16517	Mus musculus predicted gene, Gm16517 (Gm16517), mRNA.	9.45873	-0.111915	0.124928
10407370	4833420G17Rik	RIKEN cDNA 4833420G17 gene	Mus musculus RIKEN cDNA 4833420G17 gene (4833420G17Rik), transcript variant 2, mRNA.	8.29887	0.118106	0.124942
10371271	Zfp781	zinc finger protein 781	Mus musculus zinc finger protein 781 (Zfp781), mRNA.	7.31765	0.159797	0.124952
10509584	Pla2g2a	phospholipase A2, group IIA (platelets, synovial fluid)	Mus musculus phospholipase A2, group IIA (platelets, synovial fluid) (Pla2g2a), mRNA.	6.00525	-0.113345	0.124964
10399032	---	---	Mus musculus 0 day neonate thymus cDNA, RIKEN full-length enriched library, clone:A430059D01 product:hypothetical protein, full insert sequence.	5.41272	-0.291176	0.124995
10474181	Abtb2	ankyrin repeat and BTB (POZ) domain containing 2	Mus musculus ankyrin repeat and BTB (POZ) domain containing 2 (Abtb2), mRNA.	9.10836	-0.202267	0.124996
10549079	Gys2	glycogen synthase 2	Mus musculus glycogen synthase 2 (Gys2), mRNA.	4.70975	-0.121861	0.125078
10448163	Vmn2r110	vomeronasal 2, receptor 110	Mus musculus vomeronasal 2, receptor 110 (Vmn2r110), mRNA.	4.42406	-0.150401	0.125151
10608438	---	---	---	3.55071	0.112981	0.125304
10352131	---	---	ncrna:snRNA chromosome:NCBIM37:1:180320950:180321055:1 gene:ENSMUSG00000064954 gene_biotype:snRNA transcript_biotype:snRNA	3.47903	-0.120575	0.125313
10360338	Fcer1a	Fc receptor, IgE, high affinity I, alpha polypeptide	Mus musculus Fc receptor, IgE, high affinity I, alpha polypeptide (Fcer1a), mRNA.	4.87578	-0.12718	0.125375
10367221	Apof	apolipoprotein F	Mus musculus apolipoprotein F (Apof), mRNA.	5.50719	-0.106192	0.125477
10399011	4930427A07Rik	RIKEN cDNA 4930427A07 gene	Mus musculus RIKEN cDNA 4930427A07 gene (4930427A07Rik), mRNA.	7.86741	0.220627	0.125485
10421908	Rps3a	ribosomal protein S3A	Mus musculus ribosomal protein S3A (Rps3a), mRNA.	11.2637	0.123926	0.125512
10562289	Gm5058	predicted gene 5058	PREDICTED: Mus musculus predicted gene 5058 (Gm5058), mRNA.	4.45783	-0.105185	0.125528
10374478	Sertad2	SERTA domain containing 2	Mus musculus SERTA domain containing 2 (Sertad2), transcript variant 1, mRNA.	9.22336	-0.149918	0.125534
10437132	---	---	ncrna:snRNA chromosome:NCBIM37:16:94650680:94650839:1 gene:ENSMUSG00000075829 gene_biotype:snRNA transcript_biotype:snRNA	4.89022	0.152067	0.125553
10505537	Gm428	predicted gene 428	Mus musculus predicted gene 428 (Gm428), mRNA.	5.88162	-0.166575	0.12559
10505550	Gm428	predicted gene 428	Mus musculus predicted gene 428 (Gm428), mRNA.	5.88162	-0.166575	0.12559
10436662	Mir155	microRNA 155	Mus musculus microRNA 155 (Mir155), microRNA.	8.80739	-0.396444	0.125678
10385507	Gm12185	predicted gene 12185	Mus musculus predicted gene 12185 (Gm12185), mRNA.	6.52037	-0.479819	0.125761
10385993	Anxa6	annexin A6	Mus musculus NOD-derived CD11c +ve dendritic cells cDNA, RIKEN full-length enriched library, clone:F630001P11 product:hypothetical protein, full insert sequence.	6.98346	-0.145926	0.125858
10579774	Gm10649	predicted gene 10649	Mus musculus predicted gene 10649 (Gm10649), non-coding RNA.	3.54964	-0.1362	0.12586
10362069	Gm5420	predicted gene 5420	Mus musculus predicted gene 5420 (Gm5420), non-coding RNA.	5.54694	-0.17713	0.125915
10437625	---	---	ncrna:snRNA chromosome:NCBIM37:16:8766262:8766369:-1 gene:ENSMUSG00000084737 gene_biotype:snRNA transcript_biotype:snRNA	3.84451	-0.158691	0.12594
10425066	Csf2rb	colony stimulating factor 2 receptor, beta, low-affinity (granulocyte-macrophage)	Mus musculus colony stimulating factor 2 receptor, beta, low-affinity (granulocyte-macrophage) (Csf2rb), mRNA.	11.684	-0.203326	0.125953
10405303	Cdhr2	cadherin-related family member 2	Mus musculus cadherin-related family member 2 (Cdhr2), mRNA.	5.655	0.171848	0.126035
10577154	Atp4b	ATPase, H+/K+ exchanging, beta polypeptide	cdna:known chromosome:NCBIM37:8:13386209:13396778:-1 gene:ENSMUSG00000031449 gene_biotype:protein_coding transcript_biotype:protein_coding	6.8447	-0.101295	0.126071
10366735	4930503E24Rik	eukaryotic translation initiation factor 3, subunit I pseudogene	Mus musculus RIKEN cDNA 4930503E24 gene (4930503E24Rik), non-coding RNA.	4.32508	0.119445	0.126309
10521471	Ppp2r2c	protein phosphatase 2 (formerly 2A), regulatory subunit B (PR 52), gamma isoform	Mus musculus protein phosphatase 2 (formerly 2A), regulatory subunit B (PR 52), gamma isoform (Ppp2r2c), mRNA.	6.21894	-0.102023	0.126369
10585129	Zw10	ZW10 homolog (Drosophila), centromere/kinetochore protein	Mus musculus ZW10 homolog (Drosophila), centromere/kinetochore protein (Zw10), mRNA.	8.31397	0.126108	0.126418
10361787	Ltv1	LTV1 homolog (S. cerevisiae)	Mus musculus LTV1 homolog (S. cerevisiae) (Ltv1), mRNA.	7.3741	-0.170771	0.126547
10505841	Gm13271	predicted gene 13271	Mus musculus predicted gene 13271 (Gm13271), mRNA.	7.12788	0.12249	0.126588
10388065	Nlrp1b	NLR family, pyrin domain containing 1B	Mus musculus NLR family, pyrin domain containing 1B (Nlrp1b), transcript variant 3, mRNA.	7.66074	-0.358756	0.126642
10360786	Vmn1r1	vomeronasal 1 receptor 1	Mus musculus vomeronasal 1 receptor 1 (Vmn1r1), mRNA.	4.94043	-0.132436	0.126696
10450280	C4a	complement component 4A (Rodgers blood group)	Mus musculus complement component 4A (Rodgers blood group) (C4a), mRNA.	6.37617	-0.28141	0.126776
10512791	Tbc1d2	TBC1 domain family, member 2	Mus musculus TBC1 domain family, member 2 (Tbc1d2), mRNA.	7.81266	0.169785	0.12679
10370544	2610008E11Rik	RIKEN cDNA 2610008E11 gene	Mus musculus RIKEN cDNA 2610008E11 gene (2610008E11Rik), mRNA.	7.72459	0.299134	0.126836
10401564	1110018G07Rik	RIKEN cDNA 1110018G07 gene	Mus musculus RIKEN cDNA 1110018G07 gene (1110018G07Rik), mRNA.	10.6374	-0.149152	0.126869
10552613	Klk1b4	kallikrein 1-related pepidase b4	Mus musculus kallikrein 1-related pepidase b4 (Klk1b4), mRNA.	6.59414	-0.259365	0.126871
10581011	---	---	---	3.65052	-0.217204	0.126939
10487139	Shc4	SHC (Src homology 2 domain containing) family, member 4	Mus musculus SHC (Src homology 2 domain containing) family, member 4 (Shc4), mRNA.	7.55022	0.268352	0.126968
10490294	Gm14326	predicted gene 14326	Mus musculus predicted gene 14326 (Gm14326), mRNA.	10.049	0.147641	0.127014
10356514	Iqca	IQ motif containing with AAA domain	Mus musculus IQ motif containing with AAA domain (Iqca), mRNA.	5.41258	-0.110898	0.12706
10429528	Ly6k	lymphocyte antigen 6 complex, locus K	Mus musculus lymphocyte antigen 6 complex, locus K (Ly6k), mRNA.	7.18272	-0.103948	0.127063
10359434	Fasl	Fas ligand (TNF superfamily, member 6)	Mus musculus Fas ligand (TNF superfamily, member 6) (Fasl), transcript variant 1, mRNA.	6.09982	-0.24633	0.1271
10349968	Chi3l1	chitinase 3-like 1	Mus musculus chitinase 3-like 1 (Chi3l1), mRNA.	6.721	0.168236	0.127114
10602271	---	---	cdna:pseudogene chromosome:NCBIM37:X:144155521:144157435:1 gene:ENSMUSG00000080250 gene_biotype:pseudogene transcript_biotype:transcribed_unprocessed_pseudogene	3.66753	-0.151453	0.127118
10514789	---	---	cdna:pseudogene chromosome:NCBIM37:4:105047059:105047551:-1 gene:ENSMUSG00000081819 gene_biotype:pseudogene transcript_biotype:pseudogene	6.18966	-0.11848	0.127127
10373950	Nipsnap1	4-nitrophenylphosphatase domain and non-neuronal SNAP25-like protein homolog 1 (C. elegans)	Mus musculus 4-nitrophenylphosphatase domain and non-neuronal SNAP25-like protein homolog 1 (C. elegans) (Nipsnap1), mRNA.	7.72832	0.153042	0.127171
10391431	Aarsd1	alanyl-tRNA synthetase domain containing 1	Mus musculus alanyl-tRNA synthetase domain containing 1 (Aarsd1), mRNA.	8.45813	0.130878	0.127179
10384968	Bod1	biorientation of chromosomes in cell division 1	Mus musculus biorientation of chromosomes in cell division 1 (Bod1), mRNA.	7.36425	0.157533	0.127323
10413598	Tmem110	transmembrane protein 110	Mus musculus transmembrane protein 110 (Tmem110), mRNA.	7.88935	0.088433	0.127355
10600114	Pnma3	paraneoplastic antigen MA3	Mus musculus paraneoplastic antigen MA3 (Pnma3), mRNA.	4.96809	-0.13639	0.127534
10560732	Vmn1r-ps79	vomeronasal 1 receptor, pseudogene 79	Mus musculus vomeronasal 1 receptor, pseudogene 79 (Vmn1r-ps79), non-coding RNA.	4.03276	-0.106295	0.12757
10425772	Cyp2d12	cytochrome P450, family 2, subfamily d, polypeptide 12	Mus musculus cytochrome P450, family 2, subfamily d, polypeptide 12 (Cyp2d12), mRNA.	4.31652	-0.115256	0.127595
10465059	Ctsw	cathepsin W	cdna:known chromosome:NCBIM37:19:5465240:5468498:-1 gene:ENSMUSG00000024910 gene_biotype:protein_coding transcript_biotype:protein_coding	7.67046	-0.472801	0.127684
10419156	Ear10	eosinophil-associated, ribonuclease A family, member 10	Mus musculus eosinophil-associated, ribonuclease A family, member 10 (Ear10), mRNA.	10.3194	-0.469675	0.127687
10366825	Agap2	ArfGAP with GTPase domain, ankyrin repeat and PH domain 2	Mus musculus ArfGAP with GTPase domain, ankyrin repeat and PH domain 2 (Agap2), mRNA.	8.48382	-0.152969	0.127711
10419594	Rnase13	ribonuclease, RNase A family, 13 (non-active)	Mus musculus ribonuclease, RNase A family, 13 (non-active) (Rnase13), mRNA.	5.75869	-0.121498	0.127743
10598232	---	---	cdna:pseudogene chromosome:NCBIM37:X:5436835:5438658:1 gene:ENSMUSG00000081486 gene_biotype:pseudogene transcript_biotype:transcribed_processed_pseudogene	7.72008	-0.126093	0.12778
10393904	Notum	notum pectinacetylesterase homolog (Drosophila)	Mus musculus notum pectinacetylesterase homolog (Drosophila) (Notum), mRNA.	6.66425	-0.117588	0.127833
10485594	Pin1-ps1	peptidylprolyl cis/trans isomerase, NIMA-interacting 1, pseudogene 1	Mus musculus peptidylprolyl cis/trans isomerase, NIMA-interacting 1, pseudogene 1 (Pin1-ps1), mRNA.	6.63339	-0.153948	0.127838
10445165	Olfr126	olfactory receptor 126	Mus musculus olfactory receptor 126 (Olfr126), mRNA.	3.77406	-0.114287	0.12786
10596671	Gm9917	predicted gene 9917	Mus musculus cDNA clone IMAGE:6849439.	6.52545	0.220118	0.127915
10584481	---	---	cdna:genscan chromosome:NCBIM37:9:38881687:38883323:1 transcript_biotype:protein_coding	6.41898	-0.143697	0.127939
10369208	---	---	---	2.9334	-0.108884	0.12796
10477061	Srxn1	sulfiredoxin 1 homolog (S. cerevisiae)	cdna:known chromosome:NCBIM37:2:151931260:151937112:1 gene:ENSMUSG00000032802 gene_biotype:protein_coding transcript_biotype:protein_coding	10.6128	-0.155016	0.128018
10457168	Cd226	CD226 antigen	Mus musculus CD226 antigen (Cd226), transcript variant 1, mRNA.	7.10967	-0.561046	0.128067
10473471	---	---	cdna:pseudogene chromosome:NCBIM37:2:85703570:85704518:1 gene:ENSMUSG00000082754 gene_biotype:pseudogene transcript_biotype:transcribed_unprocessed_pseudogene	3.24516	-0.195392	0.128095
10473498	Olfr1038-ps	olfactory receptor 1038, pseudogene	Mus musculus olfactory receptor 1038, pseudogene (Olfr1038-ps), mRNA.	4.36516	-0.118244	0.128134
10501072	Olfr266	olfactory receptor 266	Mus musculus olfactory receptor 266 (Olfr266), mRNA.	4.89169	-0.124634	0.128239
10364381	Olfr1358	olfactory receptor 1358	PREDICTED: Mus musculus olfactory receptor 1358 (Olfr1358), mRNA.	6.59601	-0.170581	0.128242
10456846	Loxhd1	lipoxygenase homology domains 1	Mus musculus lipoxygenase homology domains 1 (Loxhd1), mRNA.	6.93814	-0.127338	0.128252
10521709	Lap3	leucine aminopeptidase 3	Mus musculus leucine aminopeptidase 3 (Lap3), mRNA.	10.408	-0.325685	0.128274
10371670	---	---	ncrna:rRNA chromosome:NCBIM37:10:88172753:88172872:-1 gene:ENSMUSG00000065005 gene_biotype:rRNA transcript_biotype:rRNA	6.95732	-0.153319	0.128363
10598789	---	---	ncrna:snRNA chromosome:NCBIM37:X:16902441:16902544:1 gene:ENSMUSG00000065242 gene_biotype:snRNA transcript_biotype:snRNA	4.89349	0.135741	0.128439
10442493	---	---	cdna:known chromosome:NCBIM37:17:24665212:24665688:1 gene:ENSMUSG00000093565 gene_biotype:antisense transcript_biotype:antisense	5.93217	0.388639	0.12846
10471814	Gpr21	G protein-coupled receptor 21	Mus musculus G protein-coupled receptor 21 (Gpr21), mRNA.	5.76205	0.247944	0.128465
10397790	---	---	---	7.1953	-0.155034	0.128471
10427235	Prr13	proline rich 13	cdna:known chromosome:NCBIM37:15:102289663:102293215:1 gene:ENSMUSG00000023048 gene_biotype:protein_coding transcript_biotype:protein_coding	10.2183	-0.144264	0.128482
10608628	---	---	---	4.23578	-0.107624	0.128567
10485779	Olfr1295	olfactory receptor 1295	cdna:known chromosome:NCBIM37:2:111404626:111405668:-1 gene:ENSMUSG00000074959 gene_biotype:protein_coding transcript_biotype:protein_coding	3.77983	-0.161329	0.128594
10523977	Gm10419	predicted gene 10419	Mus musculus lung RCB-0558 LLC cDNA, RIKEN full-length enriched library, clone:G730014J15 product:hypothetical protein, full insert sequence.	5.50157	-0.151682	0.128606
10376778	Mfap4	microfibrillar-associated protein 4	cdna:known chromosome:NCBIM37:11:61298933:61302402:1 gene:ENSMUSG00000042436 gene_biotype:protein_coding transcript_biotype:protein_coding	6.69923	-0.122265	0.128695
10378568	Mir22	microRNA 22	Mus musculus microRNA 22 (Mir22), microRNA.	10.277	-0.483242	0.128814
10468450	---	---	cdna:known chromosome:NCBIM37:19:50104614:50105225:-1 gene:ENSMUSG00000062083 gene_biotype:protein_coding transcript_biotype:protein_coding	6.51716	0.123579	0.128877
10542237	---	---	ncrna:rRNA chromosome:NCBIM37:6:132541076:132541196:1 gene:ENSMUSG00000065161 gene_biotype:rRNA transcript_biotype:rRNA	4.65209	-0.117052	0.128926
10389701	Akap1	A kinase (PRKA) anchor protein 1	Mus musculus A kinase (PRKA) anchor protein 1 (Akap1), nuclear gene encoding mitochondrial protein, transcript variant 1, mRNA.	8.10937	0.215517	0.128962
10529252	C330019G07Rik	RIKEN cDNA C330019G07 gene	Mus musculus RIKEN cDNA C330019G07 gene (C330019G07Rik), mRNA.	10.7221	-0.10188	0.128981
10426535	Fam113b	family with sequence similarity 113, member B	Mus musculus family with sequence similarity 113, member B (Fam113b), mRNA.	7.7114	-0.126656	0.128984
10515824	Olfr1338	olfactory receptor 1338	Mus musculus olfactory receptor 1338 (Olfr1338), mRNA.	4.58469	-0.135028	0.129056
10367045	Rdh16	retinol dehydrogenase 16	Mus musculus retinol dehydrogenase 16 (Rdh16), mRNA.	5.82515	-0.16518	0.129064
10487453	Nphp1	nephronophthisis 1 (juvenile) homolog (human)	Mus musculus nephronophthisis 1 (juvenile) homolog (human) (Nphp1), mRNA.	7.3995	0.137275	0.12907
10469425	Arl5b	ADP-ribosylation factor-like 5B	Mus musculus ADP-ribosylation factor-like 5B (Arl5b), mRNA.	10.4304	-0.233202	0.129092
10484516	Olfr994	olfactory receptor 994	Mus musculus olfactory receptor 994 (Olfr994), mRNA.	3.81963	-0.137797	0.129148
10388625	Efcab5	EF-hand calcium binding domain 5	Mus musculus EF-hand calcium binding domain 5 (Efcab5), mRNA.	5.3317	-0.118896	0.129154
10404339	---	---	cdna:known chromosome:NCBIM37:13:28048024:28048284:1 gene:ENSMUSG00000071466 gene_biotype:protein_coding transcript_biotype:protein_coding	7.13027	-0.118873	0.129199
10552090	Abpe	androgen binding protein epsilon	Mus musculus androgen binding protein epsilon (Abpe), mRNA.	3.74602	-0.142025	0.129206
10423512	Fam173b	family with sequence similarity 173, member B	Mus musculus family with sequence similarity 173, member B, mRNA (cDNA clone MGC:29360 IMAGE:5039149), complete cds.	7.09601	0.1477	0.129381
10426439	Pphln1	periphilin 1	Mus musculus periphilin 1 (Pphln1), transcript variant 1, mRNA.	10.4398	-0.183916	0.129434
10538373	Prr15	proline rich 15	Mus musculus proline rich 15 (Prr15), mRNA.	7.91264	-0.164538	0.129488
10442311	Ccdc64b	coiled-coil domain containing 64B	Mus musculus coiled-coil domain containing 64B (Ccdc64b), mRNA.	6.94052	-0.118059	0.129517
10608613	---	---	---	4.21865	-0.10505	0.129559
10577426	Defa-rs1	defensin, alpha, related sequence 1	Mus musculus defensin, alpha, related sequence 1 (Defa-rs1), mRNA.	7.04267	-0.158348	0.129573
10383765	---	---	ncrna:snRNA chromosome:NCBIM37:11:3556666:3556794:-1 gene:ENSMUSG00000088250 gene_biotype:snRNA transcript_biotype:snRNA	3.49234	-0.190504	0.129609
10495649	Gm10652	predicted gene 10652	Mus musculus activated spleen cDNA, RIKEN full-length enriched library, clone:F830012P10 product:hypothetical protein, full insert sequence.	4.51577	-0.124399	0.12963
10398267	Evl	Ena-vasodilator stimulated phosphoprotein	Mus musculus Ena-vasodilator stimulated phosphoprotein (Evl), transcript variant 1, mRNA.	10.998	-0.156722	0.129689
10502417	2410002F23Rik	RIKEN cDNA 2410002F23 gene	Mus musculus RIKEN cDNA 2410002F23 gene (2410002F23Rik), mRNA.	7.39706	0.101841	0.129789
10528163	---	---	cdna:genscan chromosome:NCBIM37:5:12354918:12355358:-1 transcript_biotype:protein_coding	5.50678	0.130229	0.129796
10344929	---	---	cdna:known chromosome:NCBIM37:1:14745535:14748454:1 gene:ENSMUSG00000054493 gene_biotype:protein_coding transcript_biotype:protein_coding	5.37289	-0.136098	0.129835
10352110	Gm16432	predicted gene 16432	Mus musculus predicted gene 16432 (Gm16432), mRNA.	4.79052	-0.125084	0.129865
10449914	Zfp871	zinc finger protein 871	Mus musculus zinc finger protein 871 (Zfp871), mRNA.	9.44254	0.131677	0.129935
10571797	Asb5	ankyrin repeat and SOCs box-containing 5	Mus musculus ankyrin repeat and SOCs box-containing 5 (Asb5), mRNA.	5.58002	-0.131578	0.130023
10583310	Taf1d	TATA box binding protein (Tbp)-associated factor, RNA polymerase I, D	Mus musculus Josephin domain containing 3, mRNA (cDNA clone IMAGE:6827717).	6.63171	0.179564	0.130041
10504206	N28178	expressed sequence N28178	Mus musculus expressed sequence N28178, mRNA (cDNA clone MGC:73464 IMAGE:5703966), complete cds.	7.4487	-0.127946	0.13016
10474606	Tmco5b	transmembrane and coiled-coil domains 5B	Mus musculus transmembrane and coiled-coil domains 5B (Tmco5b), mRNA.	5.1771	-0.123815	0.130175
10411215	Crhbp	corticotropin releasing hormone binding protein	Mus musculus corticotropin releasing hormone binding protein (Crhbp), mRNA.	6.25965	-0.146103	0.130216
10601764	---	---	---	6.70551	-0.116783	0.130221
10566438	Fam160a2	family with sequence similarity 160, member A2	Mus musculus family with sequence similarity 160, member A2 (Fam160a2), transcript variant 3, mRNA.	8.46415	0.149208	0.130308
10447467	Gtf2a1l	general transcription factor IIA, 1-like	Mus musculus general transcription factor IIA, 1-like (Gtf2a1l), mRNA.	5.77246	-0.102506	0.130411
10565132	BC048679	cDNA sequence BC048679	Mus musculus cDNA sequence BC048679 (BC048679), transcript variant 1, mRNA.	6.02768	-0.130155	0.130452
10598175	Ear10	eosinophil-associated, ribonuclease A family, member 10	cdna:known chromosome:NCBIM37:14:44500385:44501224:-1 gene:ENSMUSG00000090166 gene_biotype:protein_coding transcript_biotype:protein_coding	9.96985	-0.440727	0.130583
10505568	Frmd3	FERM domain containing 3	Mus musculus FERM domain containing 3 (Frmd3), transcript variant 1, mRNA.	5.59779	0.26362	0.130642
10520417	---	---	cdna:pseudogene chromosome:NCBIM37:5:29864693:29865049:1 gene:ENSMUSG00000078182 gene_biotype:pseudogene transcript_biotype:transcribed_processed_pseudogene	3.89167	0.133362	0.130703
10485191	Prdm11	PR domain containing 11	Mus musculus PR domain containing 11 (Prdm11), mRNA.	7.51117	0.124458	0.130762
10369431	Adamts14	a disintegrin-like and metallopeptidase (reprolysin type) with thrombospondin type 1 motif, 14	Mus musculus a disintegrin-like and metallopeptidase (reprolysin type) with thrombospondin type 1 motif, 14 (Adamts14), mRNA.	7.51767	-0.149704	0.130789
10570002	---	---	---	7.50647	-0.112309	0.130798
10547404	Erc1	ELKS/RAB6-interacting/CAST family member 1	Mus musculus ELKS/RAB6-interacting/CAST family member 1 (Erc1), transcript variant 1, mRNA.	6.8399	0.262995	0.130803
10537701	---	---	---	3.50574	-0.141904	0.1309
10599776	Brs3	bombesin-like receptor 3	Mus musculus bombesin-like receptor 3 (Brs3), mRNA.	6.49353	0.28244	0.130909
10533844	Rilpl2	Rab interacting lysosomal protein-like 2	Mus musculus Rab interacting lysosomal protein-like 2 (Rilpl2), mRNA.	8.83271	-0.236986	0.131201
10565627	Aqp11	aquaporin 11	Mus musculus aquaporin 11 (Aqp11), mRNA.	6.62133	-0.123035	0.131315
10426685	Dnajc22	DnaJ (Hsp40) homolog, subfamily C, member 22	Mus musculus DnaJ (Hsp40) homolog, subfamily C, member 22 (Dnajc22), mRNA.	6.41975	0.2135	0.131327
10535881	---	---	ncrna:rRNA chromosome:NCBIM37:5:149564899:149565016:-1 gene:ENSMUSG00000084513 gene_biotype:rRNA transcript_biotype:rRNA	5.17048	0.145605	0.13134
10405731	4933434E20Rik	RIKEN cDNA 4933434E20 gene	Mus musculus RIKEN cDNA 4933434E20 gene (4933434E20Rik), transcript variant 1, mRNA.	9.91245	0.116735	0.131386
10588683	Hyal2	hyaluronoglucosaminidase 2	Mus musculus hyaluronoglucosaminidase 2 (Hyal2), mRNA.	7.84857	0.112181	0.13146
10557213	Rbbp6	retinoblastoma binding protein 6	Mus musculus retinoblastoma binding protein 6 (Rbbp6), transcript variant 1, mRNA.	9.67569	-0.17747	0.131491
10525555	Mlxip	MLX interacting protein	cdna:known chromosome:NCBIM37:5:123844809:123907941:1 gene:ENSMUSG00000038342 gene_biotype:protein_coding transcript_biotype:protein_coding	10.1237	-0.190996	0.131503
10550818	Vmn1r174	vomeronasal 1 receptor 174	Mus musculus vomeronasal 1 receptor 174 (Vmn1r174), mRNA.	4.73587	-0.179035	0.131522
10532390	Noc4l	nucleolar complex associated 4 homolog (S. cerevisiae)	Mus musculus nucleolar complex associated 4 homolog (S. cerevisiae) (Noc4l), mRNA.	9.13452	-0.179372	0.131525
10512688	Fbxo10	F-box protein 10	Mus musculus F-box protein 10 (Fbxo10), mRNA.	7.53808	0.120939	0.131539
10493726	Dennd4b	DENN/MADD domain containing 4B	Mus musculus DENN/MADD domain containing 4B (Dennd4b), mRNA.	10.198	-0.152007	0.131575
10603151	Gpm6b	glycoprotein m6b	Mus musculus glycoprotein m6b (Gpm6b), transcript variant 2, mRNA.	6.97657	-0.203658	0.131595
10349821	Tmem81	transmembrane protein 81	Mus musculus transmembrane protein 81 (Tmem81), mRNA.	5.94547	0.143709	0.131629
10415086	Psmb11	proteasome (prosome, macropain) subunit, beta type, 11	Mus musculus proteasome (prosome, macropain) subunit, beta type, 11 (Psmb11), mRNA.	6.75825	-0.154662	0.131647
10383891	Cabp7	calcium binding protein 7	Mus musculus calcium binding protein 7 (Cabp7), mRNA.	6.69864	0.106297	0.131676
10347741	Mogat1	monoacylglycerol O-acyltransferase 1	Mus musculus monoacylglycerol O-acyltransferase 1 (Mogat1), mRNA.	5.42503	0.130008	0.131685
10523750	D930016D06Rik	RIKEN cDNA D930016D06 gene	Mus musculus RIKEN cDNA D930016D06 gene (D930016D06Rik), non-coding RNA.	5.90902	0.131219	0.131769
10462096	---	---	---	5.44844	-0.114193	0.131841
10465500	Kcnk4	potassium channel, subfamily K, member 4	Mus musculus potassium channel, subfamily K, member 4 (Kcnk4), mRNA.	6.92558	-0.101491	0.131861
10429083	Kcnq3	potassium voltage-gated channel, subfamily Q, member 3	Mus musculus potassium voltage-gated channel, subfamily Q, member 3 (Kcnq3), mRNA.	6.58843	-0.113498	0.131927
10570671	Defa22	defensin, alpha, 22	Mus musculus defensin, alpha, 22 (Defa22), mRNA.	6.79179	-0.132974	0.132057
10351667	Slamf1	signaling lymphocytic activation molecule family member 1	Mus musculus signaling lymphocytic activation molecule family member 1 (Slamf1), mRNA.	6.56676	-0.2365	0.132094
10408266	Hist1h2ba	histone cluster 1, H2ba	Mus musculus histone cluster 1, H2ba (Hist1h2ba), mRNA.	7.29983	-0.111706	0.132114
10576967	---	---	cdna:known chromosome:NCBIM37:8:10924427:10928457:-1 gene:ENSMUSG00000038917 gene_biotype:protein_coding transcript_biotype:protein_coding	6.7455	-0.114632	0.132186
10361352	---	---	---	3.29279	0.128157	0.132187
10566810	Nrip3	nuclear receptor interacting protein 3	Mus musculus nuclear receptor interacting protein 3 (Nrip3), mRNA.	5.79106	-0.101101	0.132276
10515220	Faah	fatty acid amide hydrolase	Mus musculus fatty acid amide hydrolase (Faah), mRNA.	7.2362	-0.128214	0.132297
10569830	Camsap3	calmodulin regulated spectrin-associated protein family, member 3	cdna:known chromosome:NCBIM37:8:3587450:3609074:1 gene:ENSMUSG00000044433 gene_biotype:protein_coding transcript_biotype:protein_coding	7.04138	0.139725	0.132357
10433207	---	---	---	5.98321	-0.102504	0.132464
10426689	Spats2	spermatogenesis associated, serine-rich 2	cdna:known chromosome:NCBIM37:15:98957009:99043637:1 gene:ENSMUSG00000051934 gene_biotype:protein_coding transcript_biotype:protein_coding	8.00748	0.385034	0.132476
10601545	---	---	---	3.67859	0.101107	0.132621
10428536	Trps1	trichorhinophalangeal syndrome I (human)	cdna:known chromosome:NCBIM37:15:50486307:50721587:-1 gene:ENSMUSG00000038679 gene_biotype:protein_coding transcript_biotype:protein_coding	9.74656	-0.176844	0.132635
10595371	Hmgn3	high mobility group nucleosomal binding domain 3	Mus musculus high mobility group nucleosomal binding domain 3 (Hmgn3), transcript variant a, mRNA.	6.57191	0.222151	0.13273
10566707	Olfr519	olfactory receptor 519	Mus musculus olfactory receptor 519 (Olfr519), mRNA.	4.4326	-0.146964	0.133124
10523802	Cdc7	cell division cycle 7 (S. cerevisiae)	Mus musculus cell division cycle 7 (S. cerevisiae) (Cdc7), mRNA.	6.96072	0.136582	0.13319
10602625	Iqsec2	IQ motif and Sec7 domain 2	Mus musculus IQ motif and Sec7 domain 2 (Iqsec2), transcript variant 2, mRNA.	8.25072	-0.153507	0.133208
10540537	---	---	cdna:pseudogene chromosome:NCBIM37:6:112513636:112515201:1 gene:ENSMUSG00000083443 gene_biotype:pseudogene transcript_biotype:transcribed_processed_pseudogene	9.25154	0.179052	0.133235
10584165	Kirrel3	kin of IRRE like 3 (Drosophila)	Mus musculus kin of IRRE like 3 (Drosophila) (Kirrel3), transcript variant A, mRNA.	6.60701	-0.101988	0.133256
10540405	Setmar	SET domain and mariner transposase fusion gene	Mus musculus SET domain and mariner transposase fusion gene (Setmar), mRNA.	7.37664	0.111612	0.13329
10555339	C2cd3	C2 calcium-dependent domain containing 3	Mus musculus C2 calcium-dependent domain containing 3 (C2cd3), mRNA.	8.87077	-0.09729	0.133462
10587331	Gm3776	predicted gene 3776	Mus musculus predicted gene 3776 (Gm3776), mRNA.	7.59035	0.283406	0.133555
10578950	Gm10664	predicted gene 10664	Mus musculus predicted gene 10664 (Gm10664), non-coding RNA.	4.43427	-0.100859	0.133656
10534075	Psph	phosphoserine phosphatase	Mus musculus phosphoserine phosphatase (Psph), mRNA.	7.72343	0.108339	0.133665
10526654	Gm7285	predicted gene 7285	PREDICTED: Mus musculus predicted gene 7285 (Gm7285), miscRNA.	6.84823	0.16204	0.133713
10365225	---	---	cdna:known chromosome:NCBIM37:10:81841338:81843982:1 gene:ENSMUSG00000073427 gene_biotype:protein_coding transcript_biotype:protein_coding	3.58162	0.184486	0.133731
10345928	---	---	---	5.98937	-0.155996	0.133834
10604604	Mir450-1	microRNA 450-1	Mus musculus microRNA 450-1 (Mir450-1), microRNA.	3.11101	0.094805	0.13387
10540984	Rho	rhodopsin	Mus musculus rhodopsin (Rho), mRNA.	5.68597	-0.110623	0.133892
10405158	---	---	cdna:genscan chromosome:NCBIM37:13:50095757:50125920:-1 transcript_biotype:protein_coding	6.00286	0.178707	0.133905
10473636	Olfr1262	olfactory receptor 1262	cdna:known chromosome:NCBIM37:2:89840302:89843479:1 gene:ENSMUSG00000051313 gene_biotype:protein_coding transcript_biotype:protein_coding	4.45915	-0.177794	0.13397
10555762	Olfr584	olfactory receptor 584	Mus musculus olfactory receptor 584 (Olfr584), mRNA.	4.7298	-0.099605	0.134065
10598218	Gm2825	predicted gene 2825	Mus musculus predicted gene 2825 (Gm2825), mRNA.	4.31698	-0.114727	0.134187
10512301	Arid3c	AT rich interactive domain 3C (BRIGHT-like)	Mus musculus AT rich interactive domain 3C (BRIGHT-like) (Arid3c), transcript variant 1, mRNA.	7.19475	-0.108934	0.134294
10457798	4921528I01Rik	RIKEN cDNA 4921528I01 gene	Mus musculus RIKEN cDNA 4921528I01 gene (4921528I01Rik), mRNA.	4.14365	-0.0939946	0.13438
10602677	Gpr143	G protein-coupled receptor 143	Mus musculus G protein-coupled receptor 143 (Gpr143), mRNA.	6.31296	0.278938	0.13438
10542365	---	---	ncrna:snoRNA chromosome:NCBIM37:6:135534210:135534324:1 gene:ENSMUSG00000065187 gene_biotype:snoRNA transcript_biotype:snoRNA	3.22722	-0.0946726	0.134419
10394852	---	---	---	5.70619	0.16868	0.134453
10598763	Gm5382	predicted gene 5382	Mus musculus predicted gene 5382 (Gm5382), mRNA.	6.76603	-0.136997	0.134618
10438289	4933432I09Rik	RIKEN cDNA 4933432I09 gene	Mus musculus RIKEN cDNA 4933432I09 gene (4933432I09Rik), transcript variant 2, non-coding RNA.	5.21778	-0.140009	0.134626
10606174	Nap1l2	nucleosome assembly protein 1-like 2	Mus musculus nucleosome assembly protein 1-like 2 (Nap1l2), mRNA.	5.07958	-0.130905	0.134664
10408429	Prl7a2	prolactin family 7, subfamily a, member 2	Mus musculus prolactin family 7, subfamily a, member 2 (Prl7a2), mRNA.	4.02478	-0.146298	0.134696
10604347	Smarca1	SWI/SNF related, matrix associated, actin dependent regulator of chromatin, subfamily a, member 1	Mus musculus SWI/SNF related, matrix associated, actin dependent regulator of chromatin, subfamily a, member 1 (Smarca1), mRNA.	4.36391	0.138277	0.134722
10509930	Fbxo42	F-box protein 42	Mus musculus F-box protein 42 (Fbxo42), mRNA.	9.60552	0.0940024	0.134876
10400126	Lrrn3	leucine rich repeat protein 3, neuronal	Mus musculus leucine rich repeat protein 3, neuronal (Lrrn3), mRNA.	5.60668	-0.0990464	0.134931
10568954	Olfr524	olfactory receptor 524	Mus musculus olfactory receptor 524 (Olfr524), mRNA.	6.98141	-0.184361	0.13496
10521995	3110047P20Rik	RIKEN cDNA 3110047P20 gene	Mus musculus RIKEN cDNA 3110047P20 gene (3110047P20Rik), mRNA.	6.46253	-0.118734	0.134984
10600065	Magea4	melanoma antigen, family A, 4	Mus musculus melanoma antigen, family A, 4 (Magea4), mRNA.	4.86331	-0.158195	0.13501
10479852	Camk1d	calcium/calmodulin-dependent protein kinase ID	Mus musculus calcium/calmodulin-dependent protein kinase ID (Camk1d), mRNA.	9.52587	-0.330466	0.135023
10576561	Ntpcr	nucleoside-triphosphatase, cancer-related	Mus musculus nucleoside-triphosphatase, cancer-related (Ntpcr), mRNA.	8.27429	-0.146642	0.135048
10477042	Angpt4	angiopoietin 4	Mus musculus angiopoietin 4 (Angpt4), mRNA.	6.69621	-0.116271	0.135092
10398408	Mir376b	microRNA 376b	Mus musculus microRNA 376b (Mir376b), microRNA.	3.51076	-0.171288	0.135145
10355109	Gpr1	G protein-coupled receptor 1	Mus musculus G protein-coupled receptor 1 (Gpr1), mRNA.	6.38443	0.185494	0.1352
10444821	H2-Q5	histocompatibility 2, Q region locus 5	Mus musculus histocompatibility 2, Q region locus 5 (H2-Q5), non-coding RNA.	10.793	-0.300318	0.135211
10420785	Mtmr9	myotubularin related protein 9	Mus musculus 0 day neonate cerebellum cDNA, RIKEN full-length enriched library, clone:C230029H03 product:hypothetical Serine-rich region profile containing protein, full insert sequence.	7.38291	-0.167586	0.135371
10485562	Hipk3	homeodomain interacting protein kinase 3	Mus musculus homeodomain interacting protein kinase 3 (Hipk3), transcript variant 1, mRNA.	10.7826	-0.124604	0.135393
10600235	Abcd1	ATP-binding cassette, sub-family D (ALD), member 1	cdna:known chromosome:NCBIM37:X:70961936:70983873:1 gene:ENSMUSG00000031378 gene_biotype:protein_coding transcript_biotype:protein_coding	10.1305	-0.217606	0.135477
10414581	AY358078	cDNA sequence AY358078	Mus musculus HN1-like protein mRNA, complete cds.	3.78711	-0.0939098	0.135551
10561868	Wdr62	WD repeat domain 62	Mus musculus WD repeat domain 62 (Wdr62), mRNA.	8.85512	-0.157432	0.135565
10543360	---	---	cdna:known chromosome:NCBIM37:6:23115338:23117413:-1 gene:ENSMUSG00000071563 gene_biotype:pseudogene transcript_biotype:retrotransposed	5.90037	0.110938	0.135568
10566624	Gm10081	predicted gene 10081	Mus musculus predicted gene 10081 (Gm10081), mRNA.	3.43427	-0.270945	0.13563
10390789	Krt24	keratin 24	Mus musculus keratin 24 (Krt24), mRNA.	5.43169	-0.110112	0.135644
10472930	Sp9	trans-acting transcription factor 9	Mus musculus trans-acting transcription factor 9 (Sp9), mRNA.	7.41247	-0.102265	0.135699
10521415	Ablim2	actin-binding LIM protein 2	Mus musculus actin-binding LIM protein 2 (Ablim2), transcript variant 1, mRNA.	7.48456	-0.103506	0.135767
10583753	Gm6484	predicted gene 6484	Mus musculus predicted gene 6484 (Gm6484), mRNA.	7.45911	-0.118111	0.135825
10531987	Gbp4	guanylate binding protein 4	Mus musculus guanylate binding protein 4 (Gbp4), transcript variant 1, mRNA.	9.47603	-0.802008	0.135933
10438405	Iglv1	immunoglobulin lambda variable 1	Mus musculus immunoglobulin lambda chain (IgL) mRNA, complete cds.	5.96169	-0.376733	0.135968
10496555	Gbp1	guanylate binding protein 1	Mus musculus guanylate binding protein 1 (Gbp1), mRNA.	7.07284	-0.700765	0.136025
10427671	Spef2	sperm flagellar 2	Mus musculus strain C57BL/6J Spef2 (Spef2) mRNA, complete cds.	7.1575	-0.158129	0.136105
10394555	Rdh14	retinol dehydrogenase 14 (all-trans and 9-cis)	Mus musculus retinol dehydrogenase 14 (all-trans and 9-cis) (Rdh14), mRNA.	6.8389	0.152821	0.136133
10396146	---	---	---	6.26434	-0.135252	0.136136
10407024	4933425L06Rik	RIKEN cDNA 4933425L06 gene	Mus musculus RIKEN cDNA 4933425L06 gene, mRNA (cDNA clone MGC:141320 IMAGE:40058060), complete cds.	5.3263	-0.131291	0.136263
10404472	Serpinb9f	serine (or cysteine) peptidase inhibitor, clade B, member 9f	Mus musculus serine (or cysteine) peptidase inhibitor, clade B, member 9f, mRNA (cDNA clone MGC:61007 IMAGE:30020424), complete cds.	4.7088	-0.13146	0.136323
10500529	Phgdh	3-phosphoglycerate dehydrogenase	Mus musculus 3-phosphoglycerate dehydrogenase (Phgdh), mRNA.	8.08836	0.128604	0.136402
10518331	---	---	cdna:pseudogene chromosome:NCBIM37:4:145236674:145237018:-1 gene:ENSMUSG00000081983 gene_biotype:pseudogene transcript_biotype:transcribed_processed_pseudogene	6.79517	0.165543	0.136447
10535683	Cyp3a41a	cytochrome P450, family 3, subfamily a, polypeptide 41A	Mus musculus cytochrome P450, family 3, subfamily a, polypeptide 41A (Cyp3a41a), mRNA.	3.66241	-0.128107	0.136489
10405892	Gm10767	predicted gene 10767	Mus musculus predicted gene 10767 (Gm10767), mRNA.	7.23167	0.167512	0.136498
10392010	Kansl1	KAT8 regulatory NSL complex subunit 1	Mus musculus 3 days neonate thymus cDNA, RIKEN full-length enriched library, clone:A630043C21 product:hypothetical protein, full insert sequence.	8.02637	0.221495	0.136524
10458607	Lars	leucyl-tRNA synthetase	Mus musculus leucyl-tRNA synthetase (Lars), mRNA.	9.26097	0.0939336	0.136561
10557357	D430042O09Rik	RIKEN cDNA D430042O09 gene	Mus musculus RIKEN cDNA D430042O09 gene, mRNA (cDNA clone MGC:189825 IMAGE:9007325), complete cds.	8.35697	0.129402	0.136612
10551801	---	---	cdna:known chromosome:NCBIM37:7:30738640:30741011:1 gene:ENSMUSG00000063623 gene_biotype:protein_coding transcript_biotype:protein_coding	7.64385	-0.141369	0.136667
10517727	Klhdc7a	kelch domain containing 7A	Mus musculus kelch domain containing 7A (Klhdc7a), mRNA.	5.25299	0.133972	0.136704
10451061	Runx2	runt related transcription factor 2	Mus musculus runt related transcription factor 2 (Runx2), transcript variant 1, mRNA.	9.15144	-0.183631	0.136705
10414576	Gm5622	predicted gene 5622	Mus musculus predicted gene 5622 (Gm5622), mRNA.	5.59909	0.198552	0.136839
10519686	---	---	cdna:genscan chromosome:NCBIM37:5:11192523:11193470:1 transcript_biotype:protein_coding	7.9353	0.116024	0.136869
10559270	Tssc4	tumor-suppressing subchromosomal transferable fragment 4	Mus musculus tumor-suppressing subchromosomal transferable fragment 4 (Tssc4), transcript variant 1, mRNA.	8.03374	0.123429	0.136912
10382271	Arsg	arylsulfatase G	Mus musculus arylsulfatase G (Arsg), transcript variant 1, mRNA.	7.52516	0.135688	0.136939
10561031	Lipe	lipase, hormone sensitive	Mus musculus lipase, hormone sensitive (Lipe), transcript variant 1, mRNA.	8.84857	-0.199918	0.13705
10513256	Lpar1	lysophosphatidic acid receptor 1	cdna:known chromosome:NCBIM37:4:58448127:58566425:-1 gene:ENSMUSG00000038668 gene_biotype:protein_coding transcript_biotype:protein_coding	8.42634	-0.225572	0.137151
10434396	Abcf3	ATP-binding cassette, sub-family F (GCN20), member 3	Mus musculus ATP-binding cassette, sub-family F (GCN20), member 3 (Abcf3), mRNA.	8.73694	0.121425	0.137174
10504072	Dnaic1	dynein, axonemal, intermediate chain 1	Mus musculus dynein, axonemal, intermediate chain 1 (Dnaic1), mRNA.	7.0108	0.182279	0.137263
10425814	Mpped1	metallophosphoesterase domain containing 1	Mus musculus metallophosphoesterase domain containing 1 (Mpped1), mRNA.	6.84107	-0.103841	0.137548
10355259	Myl1	myosin, light polypeptide 1	Mus musculus myosin, light polypeptide 1 (Myl1), transcript variant 1f, mRNA.	5.46356	-0.218745	0.137557
10361620	Rmnd1	required for meiotic nuclear division 1 homolog (S. cerevisiae)	Mus musculus required for meiotic nuclear division 1 homolog (S. cerevisiae) (Rmnd1), mRNA.	8.91853	0.090525	0.137572
10442771	Prss28	protease, serine, 28	Mus musculus protease, serine, 28 (Prss28), mRNA.	6.2732	-0.142232	0.137574
10466104	Ccdc86	coiled-coil domain containing 86	Mus musculus coiled-coil domain containing 86 (Ccdc86), mRNA.	10.2192	-0.214853	0.137619
10393239	---	---	Mus musculus mammary gland RCB-0527 Jyg-MC(B) cDNA, RIKEN full-length enriched library, clone:G930020L02 product:hypothetical protein, full insert sequence.	7.0593	0.129595	0.137619
10358670	---	---	---	6.1784	0.382378	0.137652
10450872	Olfr99	olfactory receptor 99	Mus musculus olfactory receptor 99 (Olfr99), mRNA.	4.64873	0.150746	0.137687
10495876	---	---	ncrna:snRNA chromosome:NCBIM37:3:124113573:124113682:1 gene:ENSMUSG00000064915 gene_biotype:snRNA transcript_biotype:snRNA	4.07212	-0.111693	0.137694
10486292	Rpap1	RNA polymerase II associated protein 1	Mus musculus RNA polymerase II associated protein 1 (Rpap1), transcript variant 1, mRNA.	8.16306	0.133322	0.137782
10607646	Nhs	Nance-Horan syndrome (human)	Mus musculus Nance-Horan syndrome (human) (Nhs), mRNA.	6.93328	-0.143451	0.137817
10555470	Arap1	ArfGAP with RhoGAP domain, ankyrin repeat and PH domain 1	Mus musculus ArfGAP with RhoGAP domain, ankyrin repeat and PH domain 1 (Arap1), transcript variant 3, mRNA.	10.0445	-0.140568	0.137917
10602472	---	---	ncrna:snRNA chromosome:NCBIM37:X:147819037:147819186:1 gene:ENSMUSG00000064416 gene_biotype:snRNA transcript_biotype:snRNA	3.28322	-0.141798	0.137964
10447904	Unc93a	unc-93 homolog A (C. elegans)	Mus musculus unc-93 homolog A (C. elegans) (Unc93a), mRNA.	7.14746	-0.133738	0.138008
10572804	1700030K09Rik	RIKEN cDNA 1700030K09 gene	Mus musculus RIKEN cDNA 1700030K09 gene (1700030K09Rik), mRNA.	7.16474	0.125184	0.138047
10560122	Sult2a6	sulfotransferase family 2A, dehydroepiandrosterone (DHEA)-preferring, member 6	Mus musculus sulfotransferase family 2A, dehydroepiandrosterone (DHEA)-preferring, member 6 (Sult2a6), mRNA.	3.52087	0.0977198	0.138153
10485700	Bbox1	butyrobetaine (gamma), 2-oxoglutarate dioxygenase 1 (gamma-butyrobetaine hydroxylase)	cdna:known chromosome:NCBIM37:2:110102854:110145898:-1 gene:ENSMUSG00000041660 gene_biotype:protein_coding transcript_biotype:protein_coding	4.56471	-0.109227	0.138311
10459324	Spink13	serine peptidase inhibitor, Kazal type 13	Mus musculus serine peptidase inhibitor, Kazal type 13 (Spink13), mRNA.	3.88892	-0.091743	0.138362
10521832	Pi4k2b	phosphatidylinositol 4-kinase type 2 beta	Mus musculus phosphatidylinositol 4-kinase type 2 beta (Pi4k2b), transcript variant 2, mRNA.	7.69741	0.159296	0.138392
10366043	Dusp6	dual specificity phosphatase 6	Mus musculus dual specificity phosphatase 6 (Dusp6), mRNA.	11.1026	0.15964	0.138487
10472946	Hoxd13	homeobox D13	Mus musculus homeobox D13 (Hoxd13), mRNA.	6.43815	0.132734	0.138494
10385114	Foxi1	forkhead box I1	Mus musculus forkhead box I1 (Foxi1), mRNA.	6.47766	-0.112481	0.138606
10519659	---	---	cdna:genscan chromosome:NCBIM37:5:10235994:10255416:-1 transcript_biotype:protein_coding	8.16908	0.121273	0.138744
10375245	Gabrb2	gamma-aminobutyric acid (GABA) A receptor, subunit beta 2	Mus musculus gamma-aminobutyric acid (GABA) A receptor, subunit beta 2 (Gabrb2), mRNA.	5.43259	-0.166599	0.138749
10444886	2300002M23Rik	RIKEN cDNA 2300002M23 gene	Mus musculus RIKEN cDNA 2300002M23 gene (2300002M23Rik), mRNA.	6.5663	-0.143825	0.138764
10442087	Ncrna00085	non-protein coding RNA 85	Mus musculus non-protein coding RNA 85 (Ncrna00085), mRNA.	8.04816	-0.203644	0.138828
10436692	Gm10791	predicted gene 10791	Mus musculus predicted gene 10791 (Gm10791), non-coding RNA.	8.02109	-0.352767	0.138974
10345190	Lgsn	lengsin, lens protein with glutamine synthetase domain	Mus musculus lengsin, lens protein with glutamine synthetase domain (Lgsn), mRNA.	6.40978	-0.152347	0.138991
10597758	Csrnp1	cysteine-serine-rich nuclear protein 1	Mus musculus cysteine-serine-rich nuclear protein 1 (Csrnp1), mRNA.	11.609	-0.229802	0.139015
10349671	Slc26a9	solute carrier family 26, member 9	Mus musculus solute carrier family 26, member 9 (Slc26a9), mRNA.	6.28571	-0.13226	0.139086
10538890	---	---	Mus musculus endogenous mouse mammary tumor virus MTV-17, partial sequence.	6.2728	-0.20458	0.139152
10445826	Mocs1	molybdenum cofactor synthesis 1	Mus musculus molybdenum cofactor synthesis 1 (Mocs1), transcript variant 1, mRNA.	9.49309	-0.199589	0.139248
10465474	Prdx5	peroxiredoxin 5	cdna:known chromosome:NCBIM37:19:6981196:6984596:-1 gene:ENSMUSG00000024953 gene_biotype:protein_coding transcript_biotype:protein_coding	11.0764	-0.159104	0.139297
10588855	Mst1	macrophage stimulating 1 (hepatocyte growth factor-like)	Mus musculus macrophage stimulating 1 (hepatocyte growth factor-like) (Mst1), mRNA.	6.98142	-0.154918	0.139356
10603232	Gm2799	predicted gene 2799	Mus musculus predicted gene 2799 (Gm2799), mRNA.	4.18261	-0.139689	0.139371
10603237	Gm2825	predicted gene 2825	Mus musculus predicted gene 2825 (Gm2825), mRNA.	4.18261	-0.139689	0.139371
10559498	9430041J12Rik	RIKEN cDNA 9430041J12 gene	Mus musculus RIKEN cDNA 9430041J12 gene (9430041J12Rik), non-coding RNA.	5.78728	-0.118035	0.139387
10495330	---	---	ncrna:snoRNA chromosome:NCBIM37:3:108244248:108244371:1 gene:ENSMUSG00000089188 gene_biotype:snoRNA transcript_biotype:snoRNA	3.93892	-0.156808	0.139406
10386193	Olfr328	olfactory receptor 328	Mus musculus olfactory receptor 328 (Olfr328), mRNA.	5.85392	-0.123207	0.139411
10557175	---	---	ncrna:snRNA chromosome:NCBIM37:7:129408608:129408714:1 gene:ENSMUSG00000064532 gene_biotype:snRNA transcript_biotype:snRNA	3.93761	-0.209629	0.139558
10573190	Olfr370	olfactory receptor 370	Mus musculus olfactory receptor 370 (Olfr370), mRNA.	6.06779	-0.137778	0.13966
10529797	---	---	Mus musculus SUMO-1-specific protease mRNA, complete cds.	4.75744	0.271908	0.139687
10583519	Icam1	intercellular adhesion molecule 1	Mus musculus intercellular adhesion molecule 1 (Icam1), mRNA.	10.7492	-0.302376	0.13969
10498720	Zbbx	zinc finger, B-box domain containing	Mus musculus zinc finger, B-box domain containing (Zbbx), mRNA.	4.63544	-0.0998084	0.139757
10572432	Isyna1	myo-inositol 1-phosphate synthase A1	Mus musculus myo-inositol 1-phosphate synthase A1 (Isyna1), mRNA.	10.6684	-0.14848	0.139812
10376715	Smcr7	Smith-Magenis syndrome chromosome region, candidate 7 homolog (human)	Mus musculus Smith-Magenis syndrome chromosome region, candidate 7 homolog (human) (Smcr7), nuclear gene encoding mitochondrial protein, mRNA.	7.66314	-0.118185	0.139828
10397629	---	---	---	3.47896	-0.118945	0.139871
10361152	Gstp2	glutathione S-transferase, pi 2	Mus musculus glutathione S-transferase, pi 2 (Gstp2), mRNA.	9.20756	0.11501	0.139919
10452000	Dpp9	dipeptidylpeptidase 9	Mus musculus dipeptidylpeptidase 9 (Dpp9), mRNA.	9.74993	-0.131562	0.139921
10607497	Suclg2	succinate-Coenzyme A ligase, GDP-forming, beta subunit	Mus musculus succinate-Coenzyme A ligase, GDP-forming, beta subunit (Suclg2), nuclear gene encoding mitochondrial protein, mRNA.	8.9226	0.180464	0.140034
10373530	Cdk2	cyclin-dependent kinase 2	Mus musculus cyclin-dependent kinase 2 (Cdk2), transcript variant 1, mRNA.	9.96375	0.308289	0.140092
10354921	Als2cr11	amyotrophic lateral sclerosis 2 (juvenile) chromosome region, candidate 11 (human)	Mus musculus amyotrophic lateral sclerosis 2 (juvenile) chromosome region, candidate 11 (human) (Als2cr11), mRNA.	3.6013	-0.104003	0.14011
10451786	Efhb	EF hand domain family, member B	Mus musculus EF hand domain family, member B (Efhb), mRNA.	4.59559	0.26963	0.140134
10604602	Mir450b	microRNA 450b	Mus musculus microRNA 450b (Mir450b), microRNA.	2.98423	-0.0958228	0.140167
10597973	Lztfl1	leucine zipper transcription factor-like 1	Mus musculus leucine zipper transcription factor-like 1 (Lztfl1), mRNA.	8.90491	-0.14963	0.140316
10606530	Mir361	microRNA 361	Mus musculus microRNA 361 (Mir361), microRNA.	4.87961	-0.122663	0.140364
10495183	Kcna3	potassium voltage-gated channel, shaker-related subfamily, member 3	Mus musculus potassium voltage-gated channel, shaker-related subfamily, member 3 (Kcna3), mRNA.	9.68933	-0.247795	0.14051
10363735	Egr2	early growth response 2	Mus musculus early growth response 2 (Egr2), mRNA.	12.0791	-0.2558	0.140531
10565689	Capn5	calpain 5	Mus musculus calpain 5 (Capn5), mRNA.	8.1732	-0.135526	0.140536
10569291	Krtap5-2	keratin associated protein 5-2	Mus musculus keratin associated protein 5-2 (Krtap5-2), mRNA.	6.53039	-0.181654	0.140547
10446587	C030034I22Rik	RIKEN cDNA C030034I22 gene	Mus musculus RIKEN cDNA C030034I22 gene (C030034I22Rik), non-coding RNA.	6.91097	0.171241	0.140602
10516022	---	---	ncrna:snRNA chromosome:NCBIM37:4:120756591:120756754:-1 gene:ENSMUSG00000088168 gene_biotype:snRNA transcript_biotype:snRNA	5.60964	-0.0999166	0.140639
10504159	Ccl19	chemokine (C-C motif) ligand 19	Mus musculus chemokine (C-C motif) ligand 19 (Ccl19), mRNA.	6.52065	-0.150915	0.140789
10512322	Ccl19	chemokine (C-C motif) ligand 19	Mus musculus chemokine (C-C motif) ligand 19 (Ccl19), mRNA.	6.52065	-0.150915	0.140789
10559181	Krtap5-4	keratin associated protein 5-4	Mus musculus keratin associated protein 5-4 (Krtap5-4), mRNA.	6.90452	-0.188961	0.140825
10458884	Hdhd1a	haloacid dehalogenase-like hydrolase domain containing 1A	Mus musculus haloacid dehalogenase-like hydrolase domain containing 1A (Hdhd1a), mRNA.	4.667	0.108381	0.140825
10498119	Frem2	Fras1 related extracellular matrix protein 2	Mus musculus Fras1 related extracellular matrix protein 2 (Frem2), mRNA.	6.58979	-0.130729	0.140887
10389238	Dusp14	dual specificity phosphatase 14	cdna:known chromosome:NCBIM37:11:83861543:83882303:-1 gene:ENSMUSG00000018648 gene_biotype:protein_coding transcript_biotype:protein_coding	8.43807	-0.179513	0.140913
10572635	Sfn	stratifin	Mus musculus stratifin (Sfn), mRNA.	7.61248	-0.123189	0.140934
10554893	Ccdc89	coiled-coil domain containing 89	Mus musculus coiled-coil domain containing 89 (Ccdc89), mRNA.	5.71985	-0.096498	0.141001
10496462	Adh6-ps1	alcohol dehydrogenase 6 (class V), pseudogene 1	Mus musculus alcohol dehydrogenase 6 (class V), pseudogene 1 (Adh6-ps1), non-coding RNA.	5.02757	-0.138878	0.141036
10387985	A430084P05Rik	RIKEN cDNA A430084P05 gene	Mus musculus RIKEN cDNA A430084P05 gene (A430084P05Rik), mRNA.	9.81416	-0.467756	0.141065
10528723	Mll3	myeloid/lymphoid or mixed-lineage leukemia 3	Mus musculus myeloid/lymphoid or mixed-lineage leukemia 3 (Mll3), mRNA.	9.19977	-0.181775	0.141085
10526842	Zfp157	zinc finger protein 157	Mus musculus zinc finger protein 157 (Zfp157), mRNA.	6.86412	0.187462	0.141143
10490826	Zbtb10	zinc finger and BTB domain containing 10	Mus musculus zinc finger and BTB domain containing 10 (Zbtb10), mRNA.	7.68595	0.189854	0.141168
10537410	Tbxas1	thromboxane A synthase 1, platelet	Mus musculus thromboxane A synthase 1, platelet (Tbxas1), mRNA.	10.2764	-0.279033	0.141176
10492448	Ptx3	pentraxin related gene	Mus musculus pentraxin related gene (Ptx3), mRNA.	5.72518	-0.173773	0.141225
10515844	Zfp691	zinc finger protein 691	Mus musculus zinc finger protein 691 (Zfp691), transcript variant 1, mRNA.	8.66505	-0.145998	0.141319
10473219	---	---	ncrna:snRNA chromosome:NCBIM37:2:80398842:80398944:1 gene:ENSMUSG00000064669 gene_biotype:snRNA transcript_biotype:snRNA	4.10341	0.128874	0.141431
10446229	Tnfsf9	tumor necrosis factor (ligand) superfamily, member 9	Mus musculus tumor necrosis factor (ligand) superfamily, member 9 (Tnfsf9), mRNA.	11.3902	-0.192172	0.141436
10445161	Olfr125	olfactory receptor 125	Mus musculus olfactory receptor 125 (Olfr125), mRNA.	3.68754	-0.113498	0.14144
10470555	Gbgt1	globoside alpha-1,3-N-acetylgalactosaminyltransferase 1	Mus musculus globoside alpha-1,3-N-acetylgalactosaminyltransferase 1 (Gbgt1), mRNA.	9.69189	-0.331833	0.141511
10568593	Mettl10	methyltransferase like 10	Mus musculus methyltransferase like 10 (Mettl10), mRNA.	7.86921	0.109507	0.141667
10380965	Gsdma2	gasdermin A2	Mus musculus gasdermin A2 (Gsdma2), mRNA.	4.63577	-0.13026	0.141742
10363486	Lrrc20	leucine rich repeat containing 20	Mus musculus leucine rich repeat containing 20 (Lrrc20), mRNA.	8.08774	0.140207	0.141798
10525014	---	---	---	4.72619	-0.112399	0.141824
10495929	Mir302d	microRNA 302d	Mus musculus microRNA 302d (Mir302d), microRNA.	3.61991	-0.11732	0.141869
10586306	Igdcc4	immunoglobulin superfamily, DCC subclass, member 4	Mus musculus immunoglobulin superfamily, DCC subclass, member 4 (Igdcc4), mRNA.	6.39629	-0.175471	0.141894
10541318	Slc6a13	solute carrier family 6 (neurotransmitter transporter, GABA), member 13	Mus musculus solute carrier family 6 (neurotransmitter transporter, GABA), member 13 (Slc6a13), mRNA.	6.27384	-0.0954888	0.141905
10347503	Cdk5r2	cyclin-dependent kinase 5, regulatory subunit 2 (p39)	Mus musculus cyclin-dependent kinase 5, regulatory subunit 2 (p39) (Cdk5r2), mRNA.	7.92594	-0.0824862	0.142155
10425012	Zfp7	zinc finger protein 7	Mus musculus zinc finger protein 7 (Zfp7), mRNA.	6.2599	0.102285	0.14216
10518226	Vps13d	vacuolar protein sorting 13 D (yeast)	cdna:known chromosome:NCBIM37:4:144562529:144780569:-1 gene:ENSMUSG00000020220 gene_biotype:protein_coding transcript_biotype:protein_coding	6.19761	-0.17793	0.142213
10552299	Gm4884	predicted gene 4884	Mus musculus predicted gene 4884 (Gm4884), mRNA.	5.30322	-0.179668	0.142313
10555773	Olfr593	olfactory receptor 593	Mus musculus olfactory receptor 593 (Olfr593), mRNA.	5.03536	-0.137713	0.142379
10472501	Lass6	LAG1 homolog, ceramide synthase 6	cdna:known chromosome:NCBIM37:2:68699498:68952339:1 gene:ENSMUSG00000027035 gene_biotype:protein_coding transcript_biotype:protein_coding	11.255	-0.25524	0.142384
10397962	Fam181a	family with sequence similarity 181, member A	Mus musculus family with sequence similarity 181, member A (Fam181a), mRNA.	6.90054	-0.117874	0.142473
10530140	---	---	---	9.82211	-0.156237	0.142482
10561831	Zfp566	zinc finger protein 566	Mus musculus zinc finger protein 566 (Zfp566), mRNA.	6.98194	0.148047	0.142549
10363887	---	---	cdna:known chromosome:NCBIM37:10:70331417:70397072:1 gene:ENSMUSG00000047692 gene_biotype:protein_coding transcript_biotype:protein_coding	5.72875	-0.167615	0.142601
10559367	Fgf4	fibroblast growth factor 4	Mus musculus fibroblast growth factor 4 (Fgf4), mRNA.	6.69958	-0.0893378	0.142643
10519069	Plch2	phospholipase C, eta 2	Mus musculus phospholipase C, eta 2 (Plch2), transcript variant 1, mRNA.	6.77651	-0.152578	0.142651
10362937	---	---	cdna:genscan chromosome:NCBIM37:10:44572420:44573047:1 transcript_biotype:protein_coding	6.60669	-0.115757	0.142774
10511703	Ripk2	receptor (TNFRSF)-interacting serine-threonine kinase 2	cdna:known chromosome:NCBIM37:4:16049880:16090794:-1 gene:ENSMUSG00000041135 gene_biotype:protein_coding transcript_biotype:protein_coding	9.72633	-0.213415	0.142829
10442069	Lix1	limb expression 1 homolog (chicken)	Mus musculus limb expression 1 homolog (chicken) (Lix1), mRNA.	6.32847	0.174004	0.142935
10539441	B230319C09Rik	RIKEN cDNA B230319C09 gene	Mus musculus RIKEN cDNA B230319C09 gene (B230319C09Rik), non-coding RNA.	6.826	-0.110322	0.142952
10403871	Aoah	acyloxyacyl hydrolase	Mus musculus acyloxyacyl hydrolase (Aoah), mRNA.	10.7833	-0.304914	0.142952
10485183	Slc35c1	solute carrier family 35, member C1	Mus musculus solute carrier family 35, member C1 (Slc35c1), transcript variant 1, mRNA.	9.01941	-0.14612	0.142993
10349065	Zcchc2	zinc finger, CCHC domain containing 2	Mus musculus zinc finger, CCHC domain containing 2 (Zcchc2), transcript variant A, mRNA.	9.79965	-0.181618	0.143158
10345882	Mrps9	mitochondrial ribosomal protein S9	Mus musculus mitochondrial ribosomal protein S9 (Mrps9), nuclear gene encoding mitochondrial protein, mRNA.	7.97788	0.10009	0.143167
10414179	---	---	---	5.41939	0.170777	0.143224
10598612	Otc	ornithine transcarbamylase	Mus musculus ornithine transcarbamylase (Otc), nuclear gene encoding mitochondrial protein, mRNA.	4.26044	-0.100824	0.143232
10435288	Muc13	mucin 13, epithelial transmembrane	Mus musculus mucin 13, epithelial transmembrane (Muc13), mRNA.	5.66658	0.120233	0.143281
10528925	3110082J24Rik	RIKEN cDNA 3110082J24 gene	Mus musculus RIKEN cDNA 3110082J24 gene (3110082J24Rik), mRNA.	6.79977	-0.101189	0.143404
10562661	---	---	cdna:novel chromosome:NCBIM37:7:49960839:49982387:-1 gene:ENSMUSG00000091594 gene_biotype:protein_coding transcript_biotype:protein_coding	2.97138	0.0867474	0.143409
10560746	---	---	---	3.9156	-0.0963046	0.143417
10570280	F7	coagulation factor VII	cdna:known chromosome:NCBIM37:8:13026034:13035809:1 gene:ENSMUSG00000031443 gene_biotype:protein_coding transcript_biotype:protein_coding	9.8883	-0.258676	0.143419
10590957	Fut4	fucosyltransferase 4	Mus musculus fucosyltransferase 4 (Fut4), mRNA.	6.85089	-0.168298	0.143442
10470547	Mrps2	mitochondrial ribosomal protein S2	Mus musculus mitochondrial ribosomal protein S2 (Mrps2), nuclear gene encoding mitochondrial protein, transcript variant 1, mRNA.	9.57847	-0.0842712	0.143448
10453634	---	---	---	5.21361	0.101319	0.14351
10369688	Tet1	tet methylcytosine dioxygenase 1	Mus musculus tet methylcytosine dioxygenase 1 (Tet1), transcript variant 1, mRNA.	6.1925	0.162068	0.143524
10599802	Cd40lg	CD40 ligand	Mus musculus CD40 ligand (Cd40lg), mRNA.	4.80222	-0.128383	0.143552
10372145	Alx1	ALX homeobox 1	Mus musculus ALX homeobox 1 (Alx1), mRNA.	7.70163	0.298993	0.14356
10414970	---	---	---	5.1198	-0.131315	0.143568
10389293	Mrm1	mitochondrial rRNA methyltransferase 1 homolog (S. cerevisiae)	Mus musculus mitochondrial rRNA methyltransferase 1 homolog (S. cerevisiae) (Mrm1), nuclear gene encoding mitochondrial protein, mRNA.	8.25714	-0.105072	0.143659
10398358	LOC100861571	Im snoRNA 2	Mus musculus Im snoRNA 2 (LOC100861571), small nucleolar RNA.	4.42134	-0.0935144	0.14366
10361708	---	---	ncrna:snRNA chromosome:NCBIM37:10:9820751:9820914:1 gene:ENSMUSG00000065876 gene_biotype:snRNA transcript_biotype:snRNA	4.5686	-0.175169	0.143805
10459512	Mc4r	melanocortin 4 receptor	Mus musculus melanocortin 4 receptor (Mc4r), mRNA.	6.19436	-0.12353	0.143878
10467768	Loxl4	lysyl oxidase-like 4	Mus musculus lysyl oxidase-like 4 (Loxl4), transcript variant 1, mRNA.	6.69511	-0.11217	0.143881
10600746	1700003E24Rik	RIKEN cDNA 1700003E24 gene	Mus musculus RIKEN cDNA 1700003E24 gene, mRNA (cDNA clone MGC:107104 IMAGE:6775214), complete cds.	5.69956	-0.117123	0.14416
10449339	---	---	cdna:genscan chromosome:NCBIM37:17:27347080:27356395:-1 transcript_biotype:protein_coding	6.19758	0.119323	0.144276
10552574	Klk1b26	kallikrein 1-related petidase b26	Mus musculus kallikrein 1-related petidase b26 (Klk1b26), mRNA.	6.36865	-0.119364	0.144321
10546396	Mrps25	mitochondrial ribosomal protein S25	Mus musculus mitochondrial ribosomal protein S25 (Mrps25), nuclear gene encoding mitochondrial protein, mRNA.	8.33413	0.163634	0.14433
10399146	Mir153	microRNA 153	Mus musculus microRNA 153 (Mir153), microRNA.	4.03676	-0.115921	0.144341
10516620	Lck	lymphocyte protein tyrosine kinase	Mus musculus lymphocyte protein tyrosine kinase (Lck), transcript variant 2, mRNA.	8.5431	-0.399714	0.144443
10414909	---	---	Mus musculus B10.BR T-cell receptor alpha-chain precursor mRNA, complete cds.	4.09	-0.808863	0.14445
10385203	Odz2	odd Oz/ten-m homolog 2 (Drosophila)	Mus musculus odd Oz/ten-m homolog 2 (Drosophila) (Odz2), mRNA.	7.15403	-0.145658	0.144565
10355341	---	---	cdna:genscan chromosome:NCBIM37:1:71154409:71314338:-1 transcript_biotype:protein_coding	6.44757	-0.094948	0.144615
10434281	Gm10088	predicted gene 10088	PREDICTED: Mus musculus predicted gene 10088 (Gm10088), mRNA.	6.1977	0.129409	0.144741
10527148	Slc29a4	solute carrier family 29 (nucleoside transporters), member 4	Mus musculus solute carrier family 29 (nucleoside transporters), member 4 (Slc29a4), mRNA.	6.52256	-0.0986048	0.144844
10587049	---	---	ncrna:rRNA chromosome:NCBIM37:9:73907146:73907264:1 gene:ENSMUSG00000064744 gene_biotype:rRNA transcript_biotype:rRNA	5.65365	-0.097588	0.144938
10346882	Adam23	a disintegrin and metallopeptidase domain 23	Mus musculus a disintegrin and metallopeptidase domain 23 (Adam23), transcript variant 2, mRNA.	7.13583	0.188926	0.144947
10542953	Tfpi2	tissue factor pathway inhibitor 2	Mus musculus tissue factor pathway inhibitor 2 (Tfpi2), mRNA.	8.32327	0.305371	0.144975
10487722	Slc4a11	solute carrier family 4, sodium bicarbonate transporter-like, member 11	Mus musculus solute carrier family 4, sodium bicarbonate transporter-like, member 11 (Slc4a11), mRNA.	7.69632	-0.272162	0.144994
10538100	Repin1	replication initiator 1	Mus musculus replication initiator 1 (Repin1), transcript variant 1, mRNA.	9.02052	0.143512	0.145102
10403009	---	---	cdna:known chromosome:NCBIM37:12:115560585:115561012:-1 gene:ENSMUSG00000076674 gene_biotype:IG_V_gene transcript_biotype:IG_V_gene	4.32593	-0.178477	0.145195
10499121	Rps3a	ribosomal protein S3A	Mus musculus ribosomal protein S3A (Rps3a), mRNA.	11.3435	0.119666	0.145286
10433101	Gpr84	G protein-coupled receptor 84	cdna:known chromosome:NCBIM37:15:103138667:103140869:-1 gene:ENSMUSG00000063234 gene_biotype:protein_coding transcript_biotype:protein_coding	8.74576	-0.403124	0.145299
10373502	Ikzf4	IKAROS family zinc finger 4	Mus musculus IKAROS family zinc finger 4 (Ikzf4), mRNA.	7.22408	-0.121306	0.14544
10513803	---	---	cdna:pseudogene chromosome:NCBIM37:4:67179340:67179966:-1 gene:ENSMUSG00000080815 gene_biotype:pseudogene transcript_biotype:transcribed_processed_pseudogene	6.48172	-0.110713	0.145456
10557754	Orai3	ORAI calcium release-activated calcium modulator 3	Mus musculus ORAI calcium release-activated calcium modulator 3 (Orai3), mRNA.	9.65766	-0.0966106	0.145474
10495107	Adora3	adenosine A3 receptor	cdna:known chromosome:NCBIM37:3:105707341:105711846:1 gene:ENSMUSG00000000562 gene_biotype:protein_coding transcript_biotype:protein_coding	7.46044	-0.17971	0.145537
10583071	Mmp3	matrix metallopeptidase 3	Mus musculus matrix metallopeptidase 3 (Mmp3), mRNA.	5.83343	0.167298	0.145562
10401891	Ston2	stonin 2	Mus musculus stonin 2 (Ston2), mRNA.	8.17582	-0.220474	0.145631
10599581	2610018G03Rik	RIKEN cDNA 2610018G03 gene	Mus musculus RIKEN cDNA 2610018G03 gene (2610018G03Rik), mRNA.	6.59768	-0.236743	0.145691
10414747	---	---	---	5.29464	-0.213249	0.145728
10374767	---	---	---	6.81935	-0.0945122	0.145901
10354803	---	---	cdna:genscan chromosome:NCBIM37:1:57565859:57575931:-1 transcript_biotype:protein_coding	5.61105	0.102764	0.146084
10525236	Gm15800	predicted gene 15800	Mus musculus predicted gene 15800 (Gm15800), mRNA.	9.04756	-0.113437	0.146112
10352448	Dusp10	dual specificity phosphatase 10	Mus musculus dual specificity phosphatase 10 (Dusp10), mRNA.	8.97867	-0.293413	0.146128
10461668	Olfr1420	olfactory receptor 1420	cdna:known chromosome:NCBIM37:19:11970489:11971540:1 gene:ENSMUSG00000060878 gene_biotype:protein_coding transcript_biotype:protein_coding	5.20546	-0.105936	0.146196
10353754	Zfp451	zinc finger protein 451	cdna:known chromosome:NCBIM37:1:33818389:33871440:-1 gene:ENSMUSG00000042197 gene_biotype:protein_coding transcript_biotype:protein_coding	8.14559	0.120021	0.14629
10469278	Il2ra	interleukin 2 receptor, alpha chain	Mus musculus interleukin 2 receptor, alpha chain (Il2ra), mRNA.	8.78775	-0.387367	0.146394
10531407	Cxcl9	chemokine (C-X-C motif) ligand 9	Mus musculus chemokine (C-X-C motif) ligand 9 (Cxcl9), mRNA.	12.4391	-0.41953	0.146416
10492452	---	---	cdna:genscan chromosome:NCBIM37:3:66490198:66498457:1 transcript_biotype:protein_coding	7.02269	-0.151461	0.146478
10428453	Csmd3	CUB and Sushi multiple domains 3	Mus musculus CUB and Sushi multiple domains 3 (Csmd3), mRNA.	5.85295	-0.11703	0.146485
10523151	Cxcl1	chemokine (C-X-C motif) ligand 1	Mus musculus chemokine (C-X-C motif) ligand 1 (Cxcl1), mRNA.	11.7971	-0.141992	0.146488
10491474	---	---	cdna:pseudogene chromosome:NCBIM37:3:34082229:34083114:1 gene:ENSMUSG00000092249 gene_biotype:pseudogene transcript_biotype:processed_pseudogene	7.03704	-0.145384	0.146488
10542951	Mir489	microRNA 489	Mus musculus microRNA 489 (Mir489), microRNA.	3.61951	-0.0925888	0.146501
10412650	Kctd6	potassium channel tetramerisation domain containing 6	Mus musculus potassium channel tetramerisation domain containing 6 (Kctd6), mRNA.	8.99139	-0.170371	0.146515
10608506	---	---	---	4.67627	-0.107625	0.146549
10455098	Pcdhb14	protocadherin beta 14	Mus musculus protocadherin beta 14 (Pcdhb14), mRNA.	5.55937	0.215261	0.146617
10475932	Fbln7	fibulin 7	Mus musculus fibulin 7 (Fbln7), mRNA.	7.17913	-0.136845	0.146637
10597182	Nbeal2	neurobeachin-like 2	Mus musculus neurobeachin-like 2 (Nbeal2), mRNA.	8.80395	-0.106283	0.146704
10608608	---	---	---	4.64501	-0.082611	0.146739
10455682	Fam170a	family with sequence similarity 170, member A	Mus musculus family with sequence similarity 170, member A (Fam170a), mRNA.	5.69204	-0.185681	0.146768
10472398	Scn2a1	sodium channel, voltage-gated, type II, alpha 1	Mus musculus sodium channel, voltage-gated, type II, alpha 1 (Scn2a1), mRNA.	4.54985	0.14618	0.146931
10560375	Psg25	pregnancy-specific glycoprotein 25	Mus musculus pregnancy-specific glycoprotein 25 (Psg25), mRNA.	5.60409	-0.105525	0.146957
10439312	Cd86	CD86 antigen	Mus musculus CD86 antigen (Cd86), mRNA.	9.97285	-0.351951	0.147002
10545768	Gm10445	predicted gene 10445	Mus musculus predicted gene 10445 (Gm10445), non-coding RNA.	6.31308	-0.0931742	0.147039
10577954	Rab11fip1	RAB11 family interacting protein 1 (class I)	Mus musculus RAB11 family interacting protein 1 (class I) (Rab11fip1), transcript variant 1, mRNA.	10.1228	-0.359965	0.147149
10599874	---	---	ncrna:snRNA chromosome:NCBIM37:X:62053686:62053791:1 gene:ENSMUSG00000065903 gene_biotype:snRNA transcript_biotype:snRNA	3.33936	-0.130621	0.147162
10603623	---	---	cdna:pseudogene chromosome:NCBIM37:X:10442203:10442759:-1 gene:ENSMUSG00000081680 gene_biotype:pseudogene transcript_biotype:transcribed_processed_pseudogene	4.80849	-0.179657	0.147281
10601603	Gm382	predicted gene 382	Mus musculus predicted gene 382 (Gm382), mRNA.	4.98091	-0.139249	0.147335
10422496	Gpr183	G protein-coupled receptor 183	Mus musculus G protein-coupled receptor 183 (Gpr183), mRNA.	9.45062	0.216315	0.147347
10548653	Prpmp5	proline-rich protein MP5	Mus musculus proline-rich protein MP5 (Prpmp5), mRNA.	3.83932	0.231679	0.147371
10402378	Gm46	predicted gene 46	PREDICTED: Mus musculus predicted gene 46 (Gm46), mRNA.	5.53556	-0.126188	0.147387
10444258	Psmb8	proteasome (prosome, macropain) subunit, beta type 8 (large multifunctional peptidase 7)	cdna:known chromosome:NCBIM37:17:34334735:34338399:1 gene:ENSMUSG00000024338 gene_biotype:protein_coding transcript_biotype:protein_coding	10.247	-0.352484	0.14743
10593492	Zc3h12c	zinc finger CCCH type containing 12C	Mus musculus zinc finger CCCH type containing 12C (Zc3h12c), mRNA.	9.75322	-0.202744	0.147504
10500610	Fam46c	family with sequence similarity 46, member C	Mus musculus family with sequence similarity 46, member C (Fam46c), mRNA.	9.78262	-0.356473	0.147596
10405147	---	---	---	3.666	-0.115289	0.147618
10551716	Ggn	gametogenetin	Mus musculus gametogenetin (Ggn), transcript variant 1, mRNA.	7.48897	-0.100958	0.147766
10567737	---	---	cdna:genscan chromosome:NCBIM37:7:132357528:132363400:-1 transcript_biotype:protein_coding	5.24807	-0.110441	0.147793
10583324	---	---	cdna:genscan chromosome:NCBIM37:9:15487346:15542822:1 transcript_biotype:protein_coding	5.57043	-0.12533	0.147819
10481491	Ier5l	immediate early response 5-like	Mus musculus immediate early response 5-like (Ier5l), mRNA.	8.546	-0.109614	0.147823
10478474	Rbpjl	recombination signal binding protein for immunoglobulin kappa J region-like	Mus musculus recombination signal binding protein for immunoglobulin kappa J region-like (Rbpjl), mRNA.	6.81044	-0.088818	0.148031
10511113	Cdk11b	cyclin-dependent kinase 11B	cdna:known chromosome:NCBIM37:4:154998992:155024047:1 gene:ENSMUSG00000029062 gene_biotype:protein_coding transcript_biotype:protein_coding	9.06363	0.0832764	0.14811
10579165	Ncan	neurocan	Mus musculus neurocan (Ncan), mRNA.	7.09208	-0.109353	0.148359
10550847	Zfp235	zinc finger protein 235	Mus musculus zinc finger protein 235 (Zfp235), mRNA.	6.69404	0.122492	0.148399
10461115	Slc22a8	solute carrier family 22 (organic anion transporter), member 8	Mus musculus solute carrier family 22 (organic anion transporter), member 8 (Slc22a8), transcript variant 1, mRNA.	6.5459	-0.112097	0.148454
10348072	C130036L24Rik	RIKEN cDNA C130036L24 gene	Mus musculus adult male thymus cDNA, RIKEN full-length enriched library, clone:5830405E04 product:hypothetical protein, full insert sequence.	6.91322	-0.119697	0.148505
10591634	Dock6	dedicator of cytokinesis 6	Mus musculus dedicator of cytokinesis 6 (Dock6), mRNA.	8.30119	0.191394	0.148566
10542791	Ppfibp1	PTPRF interacting protein, binding protein 1 (liprin beta 1)	Mus musculus PTPRF interacting protein, binding protein 1 (liprin beta 1) (Ppfibp1), transcript variant 1, mRNA.	9.77545	0.334006	0.148573
10568298	Stx1b	syntaxin 1B	Mus musculus syntaxin 1B (Stx1b), mRNA.	7.07173	-0.134023	0.148577
10430105	C030006K11Rik	RIKEN cDNA C030006K11 gene	Mus musculus RIKEN cDNA C030006K11 gene (C030006K11Rik), transcript variant 1, mRNA.	7.97603	0.161541	0.148599
10528474	Gm15421	ribosomal protein L22 like 1 pseudogene	Mus musculus predicted gene 15421 (Gm15421), non-coding RNA.	6.74866	0.194288	0.148759
10550786	Vmn1r132	vomeronasal 1 receptor 132	Mus musculus vomeronasal 1 receptor 132 (Vmn1r132), mRNA.	4.94183	-0.115558	0.148761
10498058	Ndufc1	NADH dehydrogenase (ubiquinone) 1, subcomplex unknown, 1	cdna:known chromosome:NCBIM37:3:51208599:51212910:-1 gene:ENSMUSG00000037152 gene_biotype:protein_coding transcript_biotype:protein_coding	10.0556	-0.138424	0.148781
10582190	Gins2	GINS complex subunit 2 (Psf2 homolog)	cdna:known chromosome:NCBIM37:8:123102533:123113204:-1 gene:ENSMUSG00000031821 gene_biotype:protein_coding transcript_biotype:protein_coding	9.079	-0.124047	0.148965
10499870	Lor	loricrin	Mus musculus loricrin (Lor), mRNA.	5.87873	0.129108	0.148978
10377364	Rnf222	ring finger protein 222	Mus musculus ring finger protein 222 (Rnf222), mRNA.	6.53127	-0.154501	0.149053
10508382	Ak2	adenylate kinase 2	cdna:known chromosome:NCBIM37:4:128670468:128688773:1 gene:ENSMUSG00000028792 gene_biotype:protein_coding transcript_biotype:protein_coding	10.2103	-0.155261	0.149067
10462632	Kif20b	kinesin family member 20B	Mus musculus kinesin family member 20B (Kif20b), mRNA.	7.18049	0.193274	0.149219
[truncated: 26,855 more rows]
